# Supplementary material for: A broad-spectrum synthetic antibiotic that does not evoke bacterial resistance
Source: eBioMedicine. 2023 Feb 15;89:104461. doi: 10.1016/j.ebiom.2023.104461 (PMC10025758; doi:10.1016/j.ebiom.2023.104461)
Supplement: Supplementary Table S4.xlsx [file mmc2.xlsx]

## Sheet: Table of Contents
Supplementary Data Table of Contents
Supplementary Table 4. COE resistant mutants
Supplementary Table 4a. S. Typhimurium (serial dilution)
Supplementary Table 4b. S. aureus (serial dilution)
Supplementary Table 4c. E. coli mutL (morbidostat)
Supplementary Table 4d. A. baumannii population (morbidostat)
Supplementary Table 4e. A. baumannii single colony isolates (morbidostat)

## Sheet: a) S. Typhimurium
Supplementary Table 4a. S. Typhimurium COE resistant isolates (serial dilution)
IDs and annotations are from PATRIC database.
"us_" - mutation is upstream of the gene; "ds_" - mutation is downstream of the gene
Locus tags are from crossmapping PATRIC with RefSeq
Category: "P" - preexisting mutations; "A" - acquired mutations
				Group 1			Group 2								non-synonymous			non-repeat, non-intergenic
		MIC (xMIC WT):	1	4	4	4	4	4	4	4	WT MIC = 2 ug/mL	Filter=A						non-synonymous/A
ID	Gene	Variant	COE_ 14028 (WT)	COE_ 3368	COE_ 3369	COE_ 3370	COE_ 3371	COE_ 3372	COE_ 3373	COE_ 3374	Annotation	Category		Mutation	Effect	Locus Tag	Pos	Clusters (≥2 per gene)
fig|588858.6.peg.138	-	coding (1258/1287 nt)	0	0	0	1	0	0	0	0	Threonine synthase (EC 4.2.3.1)	A		Δ1 bp	coding_indel	STM14_RS00585 →	4991
ds_fig|588858.6.peg.175<>us_fig|588858.6.peg.176	ds_-<>us_-	intergenic (+138/‑25)	0	1	1	1	0	0	0	0	Putative sulfatase / Na+/H+ antiporter NhaA type	A		A→G	intergenic	STM14_RS00760 → / → STM14_RS00765	46165
fig|588858.6.peg.177	-	coding (488/900 nt)	0	1	1	1	0	0	0	0	Transcriptional activator NhaR	A		+T	coding_indel	STM14_RS00770 →	47905
fig|588858.6.peg.179	-	coding (215/1374 nt)	0	1	0	0	0	0	0	0	Putative Na+/galactoside symporter STM0042	A		(G)5→4	coding_indel	STM14_RS00780 ←	51610
us_fig|588858.6.peg.180<>us_fig|588858.6.peg.181	us_-<>us_-	intergenic (‑14/‑92)	0	0	0	1	0	0	0	0	SSU ribosomal protein S20p / Uncharacterized protein YaaY	A		A→G	intergenic	STM14_RS00785 ← / → STM14_RS00790	52557
fig|588858.6.peg.183	-	L858L (CTG→TTG)	0	0	0	1	0	0	0	0	Isoleucyl-tRNA synthetase (EC 6.1.1.5)	A		C→T	synonymous	STM14_RS00800 →	56426
fig|588858.6.peg.188	-	K46R (AAA→AGA)	0	0	1	0	0	0	0	0	Non-specific ribonucleoside hydrolase RihC	A		A→G	missense	STM14_RS00825 →	60300
fig|588858.6.peg.192	-	L201Q (CTG→CAG)	0	0	0	1	0	0	0	0	Oxaloacetate decarboxylase Na(+) pump, alpha chain (EC 4.1.1.3)	A		A→T	missense	STM14_RS00845 ←	66036
fig|588858.6.peg.211	-	I109I (ATC→ATA)	0	0	1	0	0	0	0	0	Crotonobetainyl-CoA dehydrogenase (EC 1.3.99.-)	A		G→T	synonymous	STM14_RS00940 ←	87037
fig|588858.6.peg.217	-	C43Y (TGT→TAT)	0	1	1	1	0	0	0	0	Ferredoxin-like protein ecFixX	A		G→A	missense	STM14_RS00970 →	92583
fig|588858.6.peg.222	-	C63G (TGT→GGT)	0	1	0	0	0	0	0	0	Putative inner membrane protein	A		T→G	missense	STM14_RS00995 →	96169
ds_STM14_RS24345<>us_fig|588858.6.peg.239	ds_-<>us_-	intergenic (+2/‑213)	0	1	0	0	0	0	0	0	- / hypothetical protein	A		G→A	intergenic	STM14_RS24345 → / → STM14_RS01075	117315
fig|588858.6.peg.239	-	coding (194/420 nt)	0	0	0	1	0	0	0	0	hypothetical protein	A		(A)6→7	coding_indel	STM14_RS01075 →	117721
fig|588858.6.peg.245	-	A159V (GCG→GTG)	0	1	0	0	0	0	0	0	Thiamin ABC transporter, ATPase component	A		G→A	missense	STM14_RS01105 ←	124354
fig|588858.6.peg.245	-	E26E (GAG→GAA)	0	0	1	0	0	0	0	0	Thiamin ABC transporter, ATPase component	A		C→T	synonymous	STM14_RS01105 ←	124752
fig|588858.6.peg.2880	thiP	A511T (GCG→ACG)	0	0	0	1	0	0	0	0	3-mercaptopyruvate sulfurtransferase (EC 2.8.1.2)	A		C→T	missense	STM14_RS13890 ←	124893
fig|588858.6.peg.271	-	I46V (ATC→GTC)	0	1	0	0	0	0	0	0	UDP-N-acetylmuramate--L-alanine ligase (EC 6.3.2.8)	A		A→G	missense	STM14_RS01225 →	151990
fig|588858.6.peg.278	secA	G880* (GGA→TGA)	0	0	0	0	0	0	1	1	Protein translocase subunit SecA	A	Cluster_1	G→T	stop	STM14_RS01260 →	162039	Cluster_1
fig|588858.6.peg.278	secA	D883A (GAT→GCT)	0	0	1	0	0	0	0	0	Protein translocase subunit SecA	A	Cluster_1	A→C	missense	STM14_RS01260 →	162049	Cluster_1
fig|588858.6.peg.284	-	N48N (AAC→AAT)	0	0	1	0	0	0	0	0	Dephospho-CoA kinase (EC 2.7.1.24)	A	0	G→A	synonymous	STM14_RS01285 ←	164397
fig|588858.6.peg.294	-	M436I (ATG→ATA)	0	0	1	0	0	0	0	0	Possible GPH family transporter (TC 2.A.2) for arabinosides	A	0	C→T	missense	STM14_RS01330 ←	172622
fig|588858.6.peg.294	-	L46L (TTA→CTA)	0	0	1	0	0	0	0	0	Possible GPH family transporter (TC 2.A.2) for arabinosides	A	0	A→G	synonymous	STM14_RS01330 ←	173794
us_fig|588858.6.peg.296<>us_fig|588858.6.peg.297	us_-<>us_-	intergenic (‑81/‑485)	0	0	0	1	0	0	0	0	Aromatic amino acid transport protein AroP / Transcriptional repressor for pyruvate dehydrogenase complex	A	0	A→T	intergenic	STM14_RS01335 ← / → STM14_RS01340	175544
fig|588858.6.peg.1201	aceF	E242E (GAA→GAG)	0	0	0	1	0	0	0	0	Cell division protein ZapC	A	0	A→G	synonymous	STM14_RS05785 →	180356
fig|588858.6.peg.305	-	D839D (GAT→GAC)	0	1	0	0	0	0	0	0	Aconitate hydratase 2 (EC 4.2.1.3) @ 2-methylisocitrate dehydratase (EC 4.2.1.99)	A	0	T→C	synonymous	STM14_RS01375 →	189078
fig|588858.6.peg.306	-	I258M (ATA→ATG)	0	0	0	1	0	0	0	0	5-methylcytosine-specific restriction enzyme A (EC 3.1.21.-)	A	0	T→C	missense	STM14_RS01380 ←	189289
fig|588858.6.peg.315	-	G55G (GGA→GGG)	0	0	0	1	0	0	0	0	Blue copper oxidase CueO precursor	A	0	A→G	synonymous	STM14_RS01425 →	197401
fig|588858.6.peg.322	-	N620K (AAC→AAA)	0	1	0	0	0	0	0	0	FIG100795: Fimbriae usher protein StiC	A	0	G→T	missense	STM14_RS01460 ←	206471
fig|588858.6.peg.341	-	D123G (GAT→GGT)	0	0	0	1	0	0	0	0	Ferric hydroxamate ABC transporter (TC 3.A.1.14.3), periplasmic substrate binding protein FhuD	A	0	A→G	missense	STM14_RS01550 →	227845
fig|588858.6.peg.342	-	G215D (GGC→GAC)	0	1	0	0	0	0	0	0	Ferric hydroxamate ABC transporter (TC 3.A.1.14.3), permease component FhuB	A	0	G→A	missense	STM14_RS01555 →	229008
ds_fig|588858.6.peg.343<>us_fig|588858.6.peg.344	ds_-<>us_-	intergenic (+524/‑172)	0	1	0	0	0	0	0	0	hypothetical protein / Major fimbrial subunit StfA	A	0	C→T	intergenic	STM14_RS24365 → / → STM14_RS01560	231189
ds_fig|588858.6.peg.344<>us_fig|588858.6.peg.345	ds_-<>us_-	intergenic (+54/‑32)	0	1	0	0	0	0	0	0	Major fimbrial subunit StfA / Fimbriae usher protein StfC	A	0	(A)7→8	intergenic	STM14_RS01560 → / → STM14_RS01565	231975
fig|588858.6.peg.358	-	R477C (CGC→TGC)	0	1	1	1	0	0	0	0	Deoxyguanosinetriphosphate triphosphohydrolase (EC 3.1.5.1), subgroup 1	A	0	C→T	missense	STM14_RS01625 →	244977
fig|588858.6.peg.360	-	L82L (TTA→TTG)	0	0	1	0	0	0	0	0	Sugar diacid utilization regulator SdaR	A	0	A→G	synonymous	STM14_RS01635 →	247021
fig|588858.6.peg.360	-	N138N (AAC→AAT)	0	0	0	1	0	0	0	0	Sugar diacid utilization regulator SdaR	A	0	C→T	synonymous	STM14_RS01635 →	247189
fig|588858.6.peg.364	-	C412Y (TGT→TAT)	0	1	1	1	0	0	0	0	[Protein-PII] uridylyltransferase (EC 2.7.7.59) / [Protein-PII]-UMP uridylyl-removing enzyme	A	0	C→T	missense	STM14_RS01655 ←	252286
STM14_RS24375	-	K51K (AAG→AAA)	0	1	0	0	0	0	0	0	-	A	0	G→A	synonymous	STM14_RS24375 →	259982
fig|588858.6.peg.374	bamA	L7P (CTC→CCC)	0	0	0	0	1	1	0	0	Outer membrane protein assembly factor YaeT (BamA)	A	Cluster_2	T→C	missense	STM14_RS01705 →	263103	Cluster_2
fig|588858.6.peg.374	bamA	L11Q (CTG→CAG)	0	1	1	1	0	0	0	0	Outer membrane protein assembly factor YaeT (BamA)	A	Cluster_2	T→A	missense	STM14_RS01705 →	263115	Cluster_2
fig|588858.6.peg.381	-	E843K (GAA→AAA)	0	1	1	1	0	0	0	0	DNA polymerase III alpha subunit (EC 2.7.7.7)	A	0	G→A	missense	STM14_RS01740 →	272779
fig|588858.6.peg.382	-	D77N (GAT→AAT)	0	0	1	0	0	0	0	0	Acetyl-coenzyme A carboxyl transferase alpha chain (EC 6.4.1.2)	A	0	G→A	missense	STM14_RS01745 →	273976
STM14_RS25835	-	K14R (AAA→AGA)	0	0	1	0	0	0	0	0	-	A	0	A→G	missense	STM14_RS25835 →	289651
STM14_RS25835	-	G64E (GGA→GAA)	0	0	0	1	0	0	0	0	-	A	0	G→A	missense	STM14_RS25835 →	289801
STM14_RS01830	-	noncoding (183/1556 nt)	0	1	0	0	0	0	0	0	-	A	0	A→G	noncoding	STM14_RS01830 →	290059
STM14_RS01830	-	noncoding (224/1556 nt)	0	0	1	0	0	0	0	0	-	A	0	C→T	noncoding	STM14_RS01830 →	290100
STM14_RS01830	-	noncoding (1047/1556 nt)	0	1	0	0	0	0	0	0	-	A	0	C→T	noncoding	STM14_RS01830 →	290923
STM14_RS01845	-	noncoding (37/3112 nt)	0	1	1	1	0	0	0	0	-	A	0	A→G	noncoding	STM14_RS01845 →	291961
STM14_RS01845	-	noncoding (742/3112 nt)	0	1	0	0	0	0	0	0	-	A	0	A→G	noncoding	STM14_RS01845 →	292666
fig|588858.6.peg.401	-	coding (227/915 nt)	0	1	1	1	0	0	0	0	Transcriptional regulator YafC, LysR family	A	0	+T	coding_indel	STM14_RS01865 ←	297281
fig|588858.6.peg.409	-	I33S (ATC→AGC)	0	1	1	1	0	0	0	0	DNA polymerase III epsilon subunit (EC 2.7.7.7)	A	0	T→G	missense	STM14_RS01905 →	304199
fig|588858.6.peg.414	-	coding (4/825 nt)	0	0	0	1	0	0	0	0	T6SS associated component TagJ (ImpE)	A	0	(T)7→8	coding_indel	STM14_RS01935 ←	310634
fig|588858.6.peg.415	-	coding (893/903 nt)	0	0	0	1	0	0	0	0	hypothetical protein	A	0	(T)7→8	coding_indel	STM14_RS01940 ←	310634
fig|588858.6.peg.416	-	I356V (ATT→GTT)	0	1	0	0	0	0	0	0	T6SS AAA+ chaperone ClpV (TssH)	A	0	A→G	missense	STM14_RS01950 →	312959
fig|588858.6.peg.416	-	A634A (GCT→GCA)	0	0	0	1	0	0	0	0	T6SS AAA+ chaperone ClpV (TssH)	A	0	T→A	synonymous	STM14_RS01950 →	313795
fig|588858.6.peg.425	-	I125V (ATT→GTT)	0	0	0	1	0	0	0	0	T6SS component Hcp	A	0	A→G	missense	STM14_RS01985 →	319736
STM14_RS24380	-	Y62F (TAC→TTC)	0	1	1	1	0	0	0	0	-	A	0	T→A	missense	STM14_RS24380 ←	323928
fig|588858.6.peg.431	tssM	F435V (TTC→GTC)	0	1	1	1	0	0	0	0	T6SS component TssM (IcmF/VasK)	A	Cluster_3	T→G	missense	STM14_RS02015 →	325848	Cluster_3
fig|588858.6.peg.431	tssM	A897V (GCG→GTG)	0	0	0	1	0	0	0	0	T6SS component TssM (IcmF/VasK)	A	Cluster_3	C→T	missense	STM14_RS02015 →	327235	Cluster_3
ds_STM14_RS02060<>us_STM14_RS02065	ds_-<>us_-	intergenic (+357/‑206)	0	1	0	0	0	0	0	0	- / -	A	0	A→G	intergenic	STM14_RS02060 → / → STM14_RS02065	339317
ds_fig|588858.6.peg.453<>us_fig|588858.6.peg.454	ds_-<>us_-	intergenic (+189/‑217)	0	1	0	0	0	0	0	0	Putative fimbrial structural subunit / Putative xylanase/chitin deacetylase	A	0	T→C	intergenic	STM14_RS02110 → / → STM14_RS02115	347442
us_fig|588858.6.peg.3711<>us_fig|588858.6.peg.462	us_fadE<>us_-	intergenic (‑76/‑164)	0	1	0	0	0	0	0	0	Fumarate hydratase class I, beta region (EC 4.2.1.2); L(+)-tartrate dehydratase beta subunit (EC 4.2.1.32) / D-sedoheptulose 7-phosphate isomerase (EC 5.3.1.28)	A	0	G→A	intergenic	STM14_RS17830 ← / → STM14_RS02160	355802
us_fig|588858.6.peg.464<>us_fig|588858.6.peg.465	us_-<>us_-	intergenic (‑213/‑37)	0	1	0	0	0	0	0	0	Putative L,D-transpeptidase YafK / DNA polymerase IV (EC 2.7.7.7)	A	0	C→T	intergenic	STM14_RS02170 ← / → STM14_RS02175	358448
fig|588858.6.peg.482	-	P380S (CCT→TCT)	0	1	0	0	0	0	0	0	3-isopropylmalate dehydratase large subunit (EC 4.2.1.33)	A	0	C→T	missense	STM14_RS02255 →	374595
fig|588858.6.peg.493	-	V73A (GTC→GCC)	0	0	1	0	0	0	0	0	Putative inner membrane protein	A	0	T→C	missense	STM14_RS02315 →	386481
ds_fig|588858.6.peg.494<>us_fig|588858.6.peg.495	ds_-<>us_-	intergenic (+77/‑223)	0	1	0	0	0	0	0	0	Putative inner membrane protein / c-di-GMP phosphodiesterase (EC 3.1.4.52) => PdeT	A	0	C→T	intergenic	STM14_RS25870 → / → STM14_RS02325	387578
ds_fig|588858.6.peg.495<>us_fig|588858.6.peg.496	ds_-<>us_-	intergenic (+76/‑24)	0	1	0	0	0	0	0	0	c-di-GMP phosphodiesterase (EC 3.1.4.52) => PdeT / Possible transmembrane regulator	A	0	G→T	intergenic	STM14_RS02325 → / → STM14_RS02330	389451
fig|588858.6.peg.499	-	coding (167/525 nt)	0	0	1	0	0	0	0	0	Attachment invasion locus protein precursor	A	0	Δ1 bp	coding_indel	STM14_RS02340 →	391247
fig|588858.6.peg.509	-	L372V (TTG→GTG)	0	1	0	0	0	0	0	0	Uncharacterized MFS-type transporter STM0356	A	0	T→G	missense	STM14_RS02395 →	403695
fig|588858.6.peg.513	-	L206* (TTA→TAA)	0	0	1	0	0	0	0	0	Cytochrome d ubiquinol oxidase subunit I (EC 1.10.3.-)	A	0	T→A	stop	STM14_RS02415 →	410075
fig|588858.6.peg.527	-	Y309C (TAC→TGC)	0	1	0	0	0	0	0	0	Uncharacterized protein YaiT	A	0	A→G	missense	STM14_RS02480 →	426783
fig|588858.6.peg.541	-	F7F (TTT→TTC)	0	0	1	0	0	0	0	0	Pyrroline-5-carboxylate reductase (EC 1.5.1.2)	A	0	A→G	synonymous	STM14_RS02545 ←	440738
fig|588858.6.peg.547	-	coding (221/285 nt)	0	0	1	0	0	0	0	0	Pyrimidine/purine nucleoside phosphorylase PpnP	A	0	Δ1 bp	coding_indel	STM14_RS02570 →	443520
fig|588858.6.peg.548	-	H222Y (CAT→TAT)	0	1	0	0	0	0	0	0	DNA recombination-dependent growth factor RdgC	A	0	G→A	missense	STM14_RS02575 ←	443870
fig|588858.6.peg.568	-	T212A (ACA→GCA)	0	0	1	0	0	0	0	0	Transcriptional regulator, YafY family	A	0	A→G	missense	STM14_RS02670 →	467025
fig|588858.6.peg.577	-	A102S (GCA→TCA)	0	0	1	0	0	0	0	0	6,7-dimethyl-8-ribityllumazine synthase (EC 2.5.1.78)	A	0	G→T	missense	STM14_RS02705 →	472032
fig|588858.6.peg.599	-	coding (202/1329 nt)	0	1	1	1	0	0	0	0	Tetratricopeptide repeat family protein	A	Cluster_4	(A)6→5	coding_indel	STM14_RS02810 →	492838	Cluster_4
fig|588858.6.peg.599	-	coding (1281/1329 nt)	0	1	0	0	0	0	0	0	Tetratricopeptide repeat family protein	A	Cluster_4	(A)6→5	coding_indel	STM14_RS02810 →	493917	Cluster_4
fig|588858.6.peg.614	-	S105P (TCC→CCC)	0	0	0	1	0	0	0	0	Peptidyl-prolyl cis-trans isomerase PpiD (EC 5.2.1.8)	A	0	T→C	missense	STM14_RS02880 →	509673
ds_fig|588858.6.peg.619<>ds_fig|588858.6.peg.620	ds_-<>ds_-	intergenic (+43/+6)	1	1	1	1	1	1	1	1	HMP-PP hydrolase (pyridoxal phosphatase) Cof, detected in genetic screen for thiamin metabolic genes / Pyridoxal-5'-phosphate-dependent enzyme beta superfamily (fold type II)	P	0	(T)7→8	intergenic	STM14_RS02905 → / ← STM14_RS02910	515786
fig|588858.6.peg.625	-	E92E (GAA→GAG)	0	0	1	0	0	0	0	0	Ammonium transporter	A	0	A→G	synonymous	STM14_RS02935 →	521863
fig|588858.6.peg.657	-	T307A (ACC→GCC)	0	1	0	0	0	0	0	0	Fosmidomycin resistance protein	A	0	T→C	missense	STM14_RS03080 ←	553237
fig|588858.6.peg.667	-	coding (759/780 nt)	0	0	0	1	0	0	0	0	Probable iron export permease protein FetB	A	0	Δ1 bp	coding_indel	STM14_RS03130 →	564602
fig|588858.6.peg.672	-	V274V (GTG→GTT)	0	1	1	1	0	0	0	0	Uncharacterized metabolite ABC transporter in Enterobacteriaceae, permease protein EC-YbbP	A	0	G→T	synonymous	STM14_RS03155 →	568637
fig|588858.6.peg.673	-	N211S (AAT→AGT)	0	0	0	1	0	0	0	0	Putative outer membrane protein	A	0	A→G	missense	STM14_RS03160 →	571047
fig|588858.6.peg.675	-	I195V (ATT→GTT)	0	1	0	0	0	0	0	0	Methionine ABC transporter ATP-binding protein	A	0	A→G	missense	STM14_RS03170 →	573255
fig|588858.6.peg.693	-	coding (919/1260 nt)	0	0	0	1	0	0	0	0	Uncharacterized protein YlbE	A	0	Δ1 bp	coding_indel	STM14_RS03260 →	594646
fig|588858.6.peg.699	-	F98F (TTC→TTT)	0	1	0	0	0	0	0	0	Peptidyl-prolyl cis-trans isomerase PpiB (EC 5.2.1.8)	A	0	G→A	synonymous	STM14_RS03290 ←	599363
fig|588858.6.peg.699	-	A20A (GCG→GCA)	0	0	1	0	0	0	0	0	Peptidyl-prolyl cis-trans isomerase PpiB (EC 5.2.1.8)	A	0	C→T	synonymous	STM14_RS03290 ←	599597
fig|588858.6.peg.702	-	V129V (GTA→GTG)	0	1	0	0	0	0	0	0	Putative inner membrane protein	A	0	T→C	synonymous	STM14_RS03305 ←	602130
fig|588858.6.peg.709	-	N325K (AAT→AAG)	0	0	1	0	0	0	0	0	Outer membrane usher protein SfmD	A	0	T→G	missense	STM14_RS03340 →	607716
fig|588858.6.peg.715	-	coding (550/597 nt)	0	1	0	0	0	0	0	0	putative fimbrial protein	A	0	(A)5→6	coding_indel	STM14_RS03370 ←	613447
fig|588858.6.peg.719	-	coding (1302/1653 nt)	0	0	0	1	0	0	0	0	Putative inner membrane protein	A	0	+A	coding_indel	STM14_RS03390 ←	615849
fig|588858.6.peg.731	-	Q90Q (CAA→CAG)	0	0	0	1	0	0	0	0	Miniconductance mechanosensitive channel YbdG	A	0	T→C	synonymous	STM14_RS03450 ←	627307
fig|588858.6.peg.748	-	A189E (GCG→GAG)	0	1	1	1	0	0	0	0	TonB-dependent receptor; Outer membrane receptor for ferric enterobactin and colicins B, D	A	0	G→T	missense	STM14_RS03530 ←	643942
fig|588858.6.peg.761	-	E204E (GAA→GAG)	0	1	0	0	0	0	0	0	2,3-dihydro-2,3-dihydroxybenzoate dehydrogenase (EC 1.3.1.28) [enterobactin] siderophore @ 2,3-dihydro-2,3-dihydroxybenzoate dehydrogenase (EC 1.3.1.28) of siderophore biosynthesis	A	0	A→G	synonymous	STM14_RS03595 →	661226
ds_fig|588858.6.peg.763<>us_fig|588858.6.peg.764	ds_-<>us_-	intergenic (+57/‑7)	0	0	0	1	0	0	0	0	Carbon starvation protein A / Uncharacterized proteins YbdD and YjiX	A	0	G→A	intergenic	STM14_RS03605 → / → STM14_RS03610	664130
fig|588858.6.peg.765	-	T174M (ACG→ATG)	0	0	1	0	0	0	0	0	Hydroxycarboxylate dehydrogenase (NADP+) HcxA	A	0	G→A	missense	STM14_RS03615 ←	664938
fig|588858.6.peg.4303	pagP	F35F (TTT→TTC)	0	0	1	0	0	0	0	0	Lipid III flippase	A	0	T→C	synonymous	STM14_RS20695 →	692755
fig|588858.6.peg.799	-	D13D (GAT→GAC)	0	1	0	0	0	0	0	0	LysR-family transcriptional regulator YbeF	A	0	A→G	synonymous	STM14_RS03775 ←	697444
fig|588858.6.peg.806	mrdA	G452S (GGC→AGC)	0	1	0	0	0	0	0	0	Peptidoglycan D,D-transpeptidase MrdA (EC 3.4.16.4)	A	Cluster_5	C→T	missense	STM14_RS03805 ←	703067	Cluster_5
fig|588858.6.peg.806	mrdA	N183I (AAT→ATT)	0	0	0	1	0	0	0	0	Peptidoglycan D,D-transpeptidase MrdA (EC 3.4.16.4)	A	Cluster_5	T→A	missense	STM14_RS03805 ←	703873	Cluster_5
fig|588858.6.peg.806	mrdA	I28V (ATT→GTT)	0	1	1	1	0	0	0	0	Peptidoglycan D,D-transpeptidase MrdA (EC 3.4.16.4)	A	Cluster_5	T→C	missense	STM14_RS03805 ←	704339	Cluster_5
us_fig|588858.6.peg.808<>ds_fig|588858.6.peg.810	us_-<>ds_-	intergenic (‑25/+304)	0	0	0	1	0	0	0	0	Ribosomal silencing factor RsfA / Alpha-ribazole-5'-phosphate phosphatase (EC 3.1.3.73)	A	0	C→T	intergenic	STM14_RS03815 ← / ← STM14_RS03825	705264
fig|588858.6.peg.815	-	V586F (GTT→TTT)	0	0	1	0	0	0	0	0	Leucyl-tRNA synthetase (EC 6.1.1.4)	A	0	C→A	missense	STM14_RS03850 ←	710448
fig|588858.6.peg.819	-	L71* (TTA→TAA)	0	0	0	1	0	0	0	0	Sigma-54 dependent DNA-binding transcriptional regulator	A	0	T→A	stop	STM14_RS03870 →	715252
fig|588858.6.peg.826	-	H295Y (CAT→TAT)	0	0	0	1	0	0	0	0	Uncharacterized J domain-containing protein YbeV	A	0	C→T	missense	STM14_RS03900 →	722418
fig|588858.6.peg.827	-	Q50* (CAA→TAA)	0	0	1	0	0	0	0	0	Chaperone protein HscC	A	0	G→A	stop	STM14_RS03905 ←	724562
fig|588858.6.peg.829	-	L55R (CTG→CGG)	0	1	1	1	0	0	0	0	Pyrimidine-specific ribonucleoside hydrolase RihA	A	0	A→C	missense	STM14_RS03915 ←	726827
fig|588858.6.peg.195	artP	F86L (TTC→TTA)	0	1	0	0	0	0	0	0	[Citrate [pro-3S]-lyase] ligase (EC 6.2.1.22)	A	0	G→T	missense	STM14_RS00860 ←	727575
us_fig|588858.6.peg.832<>ds_fig|588858.6.peg.833	us_-<>ds_-	intergenic (‑130/+30)	0	0	0	1	0	0	0	0	Glutamate/aspartate ABC transporter, permease protein GltJ (TC 3.A.1.3.4) / Glutamate/aspartate ABC transporter, substrate-binding protein GltI (TC 3.A.1.3.4)	A	0	G→T	intergenic	STM14_RS03930 ← / ← STM14_RS03935	729376
fig|588858.6.peg.834	-	V300I (GTC→ATC)	0	1	0	0	0	0	0	0	Apolipoprotein N-acyltransferase / Copper homeostasis protein CutE	A	0	C→T	missense	STM14_RS03940 ←	731310
fig|588858.6.peg.837	-	coding (34/1086 nt)	0	1	1	1	0	0	0	0	Phosphate starvation-inducible protein PhoH, predicted ATPase	A	0	Δ1 bp	coding_indel	STM14_RS03955 ←	734785
fig|588858.6.peg.843	-	V173I (GTT→ATT)	0	0	1	0	0	0	0	0	N-acetylglucosamine-6P-responsive transcriptional repressor NagC, ROK family	A	0	C→T	missense	STM14_RS04020 ←	742893
us_fig|588858.6.peg.853<>ds_fig|588858.6.peg.854	us_-<>ds_-	intergenic (‑16/+82)	0	1	0	0	0	0	0	0	Tricarballylate dehydrogenase, TcuA / Transcriptional regulator, LysR family => TcuR	A	0	Δ1 bp	intergenic	STM14_RS04065 ← / ← STM14_RS04070	755768
us_fig|588858.6.peg.864<>ds_fig|588858.6.peg.866	us_-<>ds_-	intergenic (‑99/+663)	0	1	1	1	0	0	0	0	Ornithine decarboxylase (EC 4.1.1.17) / DNA-binding response regulator KdpE	A	0	(A)7→8	intergenic	STM14_RS04115 ← / ← STM14_RS04125	766173
us_fig|588858.6.peg.864<>ds_fig|588858.6.peg.866	us_-<>ds_-	intergenic (‑284/+478)	0	0	0	1	0	0	0	0	Ornithine decarboxylase (EC 4.1.1.17) / DNA-binding response regulator KdpE	A	0	A→G	intergenic	STM14_RS04115 ← / ← STM14_RS04125	766358
ds_fig|588858.6.peg.879<>us_fig|588858.6.peg.880	ds_-<>us_-	intergenic (+225/‑235)	0	0	1	0	0	0	0	0	Type 1 fimbriae regulatory protein, FimB/FimE family / Putative inner membrane protein	A	0	(A)7→8	intergenic	STM14_RS04195 → / → STM14_RS04200	782916
fig|588858.6.peg.881	-	D206G (GAT→GGT)	0	0	0	1	0	0	0	0	hypothetical protein	A	0	A→G	missense	STM14_RS04205 →	784104
ds_fig|588858.6.peg.884<>us_fig|588858.6.peg.885	ds_-<>us_-	intergenic (+75/‑54)	0	1	0	0	0	0	0	0	Putative glycosyltransferase / O-antigen export system permease protein RfbD	A	0	A→G	intergenic	STM14_RS04220 → / → STM14_RS04225	787779
fig|588858.6.peg.885	-	I158T (ATT→ACT)	0	1	0	0	0	0	0	0	O-antigen export system permease protein RfbD	A	0	T→C	missense	STM14_RS04225 →	788305
fig|588858.6.peg.889	-	coding (515/1896 nt)	0	0	1	0	0	0	0	0	Putative glycosyltransferase	A	Cluster_6	Δ1 bp	coding_indel	STM14_RS04245 →	792787	Cluster_6
fig|588858.6.peg.889	-	L518* (TTA→TAA)	0	0	0	1	0	0	0	0	Putative glycosyltransferase	A	Cluster_6	T→A	stop	STM14_RS04245 →	793825	Cluster_6
fig|588858.6.peg.889	-	coding (1596/1896 nt)	0	1	1	1	0	0	0	0	Putative glycosyltransferase	A	Cluster_6	(T)7→8	coding_indel	STM14_RS04245 →	793868	Cluster_6
STM14_RS24515	-	pseudogene (124/189 nt)	0	1	0	0	0	0	0	0	-	A	0	C→T	pseudogene	STM14_RS24515 ←	798280
ds_fig|588858.6.peg.902<>us_fig|588858.6.peg.906	ds_-<>us_-	intergenic (+1457/‑126)	0	0	0	1	0	0	0	0	Succinyl-CoA ligase [ADP-forming] alpha chain (EC 6.2.1.5) / Cytochrome d ubiquinol oxidase subunit I (EC 1.10.3.-)	A	0	T→C	intergenic	STM14_RS04310 → / → STM14_RS04320	809900
fig|588858.6.peg.914	-	T82I (ACC→ATC)	0	0	0	1	0	0	0	0	Tol-Pal system beta propeller repeat protein TolB	A	0	C→T	missense	STM14_RS04365 →	816705
fig|588858.6.peg.915	-	E112D (GAA→GAC)	0	0	0	1	0	0	0	0	Tol-Pal system peptidoglycan-associated lipoprotein PAL	A	0	A→C	missense	STM14_RS04370 →	818123
fig|588858.6.peg.920	-	coding (277/387 nt)	0	0	1	0	0	0	0	0	putative secreted protein	A	0	(T)5→6	coding_indel	STM14_RS04420 ←	823518
fig|588858.6.peg.924	-	coding (177/846 nt)	0	0	0	1	0	0	0	0	Fumarate hydratase class I, alpha region (EC 4.2.1.2); L(+)-tartrate dehydratase alpha subunit (EC 4.2.1.32)	A	0	(T)7→8	coding_indel	STM14_RS04435 ←	826489
fig|588858.6.peg.941	-	V219M (GTG→ATG)	0	0	1	0	0	0	0	0	DNA-binding domain of ModE / Molybdate-binding domain of ModE	A	0	C→T	missense	STM14_RS04520 ←	844916
fig|588858.6.peg.957	-	I283V (ATC→GTC)	0	1	0	0	0	0	0	0	8-amino-7-oxononanoate synthase (EC 2.3.1.47)	A	0	A→G	missense	STM14_RS04600 →	862394
ds_fig|588858.6.peg.959<>us_STM14_RS24525	ds_-<>us_-	intergenic (+241/‑186)	0	1	1	1	0	0	0	0	Dethiobiotin synthase BioD (EC 6.3.3.3) / -	A	0	A→G	intergenic	STM14_RS04610 → / → STM14_RS24525	864364
fig|588858.6.peg.962	-	R73M (AGG→ATG)	0	1	0	0	0	0	0	0	Leucine-rich-repeat protein	A	0	G→T	missense	STM14_RS04625 →	867502
fig|588858.6.peg.971	-	N118D (AAT→GAT)	0	1	0	0	0	0	0	0	Integral membrane protein	A	0	A→G	missense	STM14_RS04675 →	875643
fig|588858.6.peg.975	-	coding (687/1242 nt)	0	1	1	1	0	0	0	0	Cardiolipin synthase (EC 2.7.8.-) bacterial type ClsB, has minor trans-phosphatidylation activity converting PE to PG	A	0	(A)6→5	coding_indel	STM14_RS04695 ←	878719
fig|588858.6.peg.985	-	D272Y (GAT→TAT)	0	1	0	0	0	0	0	0	Anthranilate phosphoribosyltransferase-like protein	A	0	G→T	missense	STM14_RS04745 →	891197
us_fig|588858.6.peg.1000<>us_fig|588858.6.peg.1001	us_-<>us_-	intergenic (‑108/‑78)	0	1	0	0	0	0	0	0	hypothetical protein / Mn-dependent transcriptional regulator MntR	A	0	(T)6→5	intergenic	STM14_RS24535 ← / → STM14_RS04810	903245
fig|588858.6.peg.1007	-	T252A (ACA→GCA)	0	1	1	1	0	0	0	0	Uncharacterized protein YbiU	A	0	T→C	missense	STM14_RS04840 ←	910497
fig|588858.6.peg.1009	-	T18T (ACC→ACA)	0	1	1	1	0	0	0	0	Pyruvate formate-lyase (EC 2.3.1.54)	A	0	G→T	synonymous	STM14_RS04850 ←	914778
us_fig|588858.6.peg.1009<>ds_fig|588858.6.peg.1010	us_-<>ds_-	intergenic (‑2/+4)	0	1	0	0	0	0	0	0	Pyruvate formate-lyase (EC 2.3.1.54) / Pyruvate formate-lyase activating enzyme (EC 1.97.1.4)	A	0	A→G	intergenic	STM14_RS04850 ← / ← STM14_RS04855	914833
fig|588858.6.peg.1011	moaD	coding (163‑243/750 nt)	0	0	0	0	0	0	0	1	Molybdopterin-synthase adenylyltransferase (EC 2.7.7.80)	A	Cluster_7	Δ81 bp	coding_indel	STM14_RS04860 ←	916521	Cluster_7
fig|588858.6.peg.1011	moaD	coding (194‑199/750 nt)	0	0	0	0	0	0	1	1	Molybdopterin-synthase adenylyltransferase (EC 2.7.7.80)	A	Cluster_7	(AAACGG)2→1	coding_indel	STM14_RS04860 ←	916565	Cluster_7
fig|588858.6.peg.1012	-	G8R (GGA→AGA)	0	1	0	0	0	0	0	0	Molybdopterin molybdenumtransferase (EC 2.10.1.1)	A	0	C→T	missense	STM14_RS04865 ←	917983
fig|588858.6.peg.3517	rimO	E313K (GAA→AAA)	0	0	0	1	0	0	0	0	NADPH-dependent broad range aldehyde dehydrogenase YqhD	A	0	C→T	missense	STM14_RS16890 ←	924970
STM14_RS24555	-	G18E (GGA→GAA)	0	1	0	0	0	0	0	0	-	A	0	C→T	missense	STM14_RS24555 ←	958913
us_fig|588858.6.peg.1054<>ds_fig|588858.6.peg.3134	us_-<>ds_artM	intergenic (‑101/+136)	0	1	0	0	0	0	0	0	Arginine ABC transporter, substrate-binding protein ArtJ / Uncharacterized MFS-type transporter STM2812	A	0	T→C	intergenic	STM14_RS05070 ← / ← STM14_RS15095	959819
fig|588858.6.peg.1056	-	coding (201/717 nt)	0	1	0	0	0	0	0	0	Arginine ABC transporter, permease protein ArtQ	A	0	Δ1 bp	coding_indel	STM14_RS05080 ←	961139
fig|588858.6.peg.1067	-	A21T (GCG→ACG)	0	0	0	1	0	0	0	0	Hydroxylamine reductase (EC 1.7.99.1)	A	0	C→T	missense	STM14_RS05135 ←	972884
fig|588858.6.peg.1071	-	E360K (GAG→AAG)	0	0	1	0	0	0	0	0	Macrolide-specific efflux protein MacA	A	0	G→A	missense	STM14_RS05155 →	978017
fig|588858.6.peg.1088	-	E39K (GAA→AAA)	0	1	0	0	0	0	0	0	Thioredoxin reductase (EC 1.8.1.9)	A	0	C→T	missense	STM14_RS05240 ←	994411
us_fig|588858.6.peg.1088<>ds_STM14_RS24580	us_-<>ds_-	intergenic (‑282/+60)	0	1	0	0	0	0	0	0	Thioredoxin reductase (EC 1.8.1.9) / -	A	0	Δ1 bp	intergenic	STM14_RS05240 ← / ← STM14_RS24580	994807
fig|588858.6.peg.1094	-	D670N (GAC→AAC)	0	1	0	0	0	0	0	0	Anaerobic dimethyl sulfoxide reductase chain A (EC 1.8.5.3), molybdopterin-binding domain	A	0	G→A	missense	STM14_RS05270 →	1005687
fig|588858.6.peg.1110	-	S31S (AGT→AGC)	0	0	1	0	0	0	0	0	Putative heat shock protein YcaL	A	0	T→C	synonymous	STM14_RS05345 →	1022511
fig|588858.6.peg.1110	-	L169L (CTT→CTC)	0	0	1	0	0	0	0	0	Putative heat shock protein YcaL	A	0	T→C	synonymous	STM14_RS05345 →	1022925
fig|588858.6.peg.1112	-	V391I (GTT→ATT)	0	1	0	0	0	0	0	0	SSU ribosomal protein S1p	A	0	G→A	missense	STM14_RS05355 →	1025320
fig|588858.6.peg.1125	-	N338S (AAT→AGT)	0	0	0	1	0	0	0	0	Chromosome partition protein MukB	A	0	A→G	missense	STM14_RS05420 →	1039580
fig|588858.6.peg.1126	-	F578L (TTT→CTT)	0	1	1	1	0	0	0	0	L,D-transpeptidase YcbB	A	0	T→C	missense	STM14_RS05425 →	1045110
fig|588858.6.peg.1134	-	E27E (GAA→GAG)	0	0	1	0	0	0	0	0	Transcriptional regulator, AsnC family	A	0	T→C	synonymous	STM14_RS05455 ←	1051820
fig|588858.6.peg.1145	-	K87R (AAG→AGG)	0	0	0	1	0	0	0	0	prophage protein	A	0	T→C	missense	STM14_RS05505 ←	1062667
fig|588858.6.peg.2990	-	S23S (AGT→AGC)	0	0	1	0	0	0	0	0	hypothetical protein	A	0	A→G	synonymous	STM14_RS25910 ←	1063291
fig|588858.6.peg.2990	-	N4N (AAT→AAC)	0	1	1	1	0	0	0	0	hypothetical protein	A	0	A→G	synonymous	STM14_RS25910 ←	1063348
fig|588858.6.peg.1149	-	coding (366/375 nt)	0	0	1	0	0	0	0	0	Phage activator protein cII	A	0	Δ1 bp	coding_indel	STM14_RS05525 →	1064509
ds_fig|588858.6.peg.1155<>us_fig|588858.6.peg.1156	ds_-<>us_-	intergenic (+222/‑70)	0	0	0	1	0	0	0	0	hypothetical protein / DNA-damage-inducible protein I	A	0	T→C	intergenic	STM14_RS05550 → / → STM14_RS05555	1067594
fig|588858.6.peg.1160	-	E185G (GAA→GGA)	0	1	0	0	0	0	0	0	hypothetical protein	A	0	A→G	missense	STM14_RS05575 →	1069677
fig|588858.6.peg.1167	-	coding (89/453 nt)	0	0	1	0	0	0	0	0	Phage lysozyme R (EC 3.2.1.17)	A	0	(G)6→7	coding_indel	STM14_RS05615 →	1073657
us_STM14_RS25915<>us_STM14_RS25920	us_-<>us_-	intergenic (‑24/‑173)	0	0	0	1	0	0	0	0	- / -	A	0	A→G	intergenic	STM14_RS25915 ← / → STM14_RS25920	1091503
us_STM14_RS25915<>us_STM14_RS25920	us_-<>us_-	intergenic (‑75/‑122)	0	0	1	0	0	0	0	0	- / -	A	0	A→C	intergenic	STM14_RS25915 ← / → STM14_RS25920	1091554
STM14_RS25920	-	pseudogene (1134/1318 nt)	0	1	0	0	0	0	0	0	-	A	0	A→G	pseudogene	STM14_RS25920 →	1092809
STM14_RS05760	-	F76S (TTT→TCT)	0	1	1	1	0	0	0	0	-	A	0	A→G	missense	STM14_RS05760 ←	1100700
fig|588858.6.peg.1197	-	C86Y (TGT→TAT)	0	1	1	1	0	0	0	0	hypothetical protein	A	0	C→T	missense	STM14_RS05765 ←	1101341
fig|588858.6.peg.1197	-	I67I (ATC→ATA)	0	1	1	1	0	0	0	0	hypothetical protein	A	0	G→T	synonymous	STM14_RS05765 ←	1101397
fig|588858.6.peg.1203	-	T674A (ACC→GCC)	0	0	0	1	0	0	0	0	23S rRNA (guanine(2445)-N(2))-methyltransferase (EC 2.1.1.173) / 23S rRNA (guanine(2069)-N(7))-methyltransferase (EC 2.1.1.264)	A	0	A→G	missense	STM14_RS05795 →	1110248
ds_fig|588858.6.peg.1207<>us_fig|588858.6.peg.1209	ds_-<>us_-	intergenic (+55/‑200)	1	1	1	1	1	1	1	1	Uncharacterized lipoprotein YmbA / Ribosome modulation factor	P	0	(T)6→7	intergenic	STM14_RS05815 → / → STM14_RS05820	1115785
fig|588858.6.peg.1214	-	L65I (CTC→ATC)	0	0	0	1	0	0	0	0	Cell division inhibitor SulA	A	0	G→T	missense	STM14_RS05845 ←	1121035
fig|588858.6.peg.1223	-	F345L (TTC→TTA)	0	1	0	0	0	0	0	0	23S rRNA (cytosine(1962)-C(5))-methyltransferase (EC 2.1.1.191)	A	0	G→T	missense	STM14_RS05890 ←	1129267
fig|588858.6.peg.1231	-	T69A (ACA→GCA)	0	1	1	1	0	0	0	0	Putative inner membrane protein	A	0	A→G	missense	STM14_RS05935 →	1136091
fig|588858.6.peg.2852	sopB	G144G (GGC→GGT)	0	0	0	1	0	0	0	0	hypothetical protein	A	0	G→A	synonymous	STM14_RS13765 ←	1137829
fig|588858.6.peg.1248	-	R109S (CGT→AGT)	0	1	0	0	0	0	0	0	2,4-dihydroxyhept-2-ene-1,7-dioic acid aldolase (EC 4.1.2.52)	A	0	C→A	missense	STM14_RS06020 →	1151841
us_fig|588858.6.peg.1252<>us_fig|588858.6.peg.1253	us_-<>us_-	intergenic (‑398/‑50)	0	1	1	1	0	0	0	0	Anti-adapter protein IraM / hypothetical protein	A	0	A→G	intergenic	STM14_RS06040 ← / → STM14_RS25935	1156782
fig|588858.6.peg.1274	-	coding (545/1161 nt)	0	1	0	0	0	0	0	0	N-acetylneuraminate epimerase (EC 5.1.3.24)	A	0	(A)7→6	coding_indel	STM14_RS06140 →	1178349
us_fig|588858.6.peg.1286<>ds_STM14_RS24630	us_-<>ds_-	intergenic (‑426/+160)	0	1	0	0	0	0	0	0	Transcriptional regulator CsgD for 2nd curli operon / -	A	0	(A)8→7	intergenic	STM14_RS06210 ← / ← STM14_RS24630	1188966
fig|588858.6.peg.273	csgB	S41Y (TCT→TAT)	0	1	1	1	0	0	0	0	Cell division protein FtsQ	A	0	C→A	missense	STM14_RS01235 →	1189416
ds_fig|588858.6.peg.1290<>us_fig|588858.6.peg.1291	ds_-<>us_-	intergenic (+86/‑3)	0	1	1	1	0	0	0	0	Uncharacterized protein YmdA / O-acetyl-ADP-ribose deacetylase	A	0	(G)10→9	intergenic	STM14_RS06230 → / → STM14_RS06235	1191172
fig|588858.6.peg.1293	-	W141C (TGG→TGT)	0	0	0	1	0	0	0	0	Glucans biosynthesis protein C (EC 2.1.-.-)	A	0	C→A	missense	STM14_RS06245 ←	1193886
us_fig|588858.6.peg.1308<>ds_fig|588858.6.peg.1309	us_-<>ds_-	intergenic (‑63/+42)	0	1	0	0	0	0	0	0	Dihydroorotase (EC 3.5.2.3) / Putative lipoprotein yceB precursor	A	0	C→T	intergenic	STM14_RS06315 ← / ← STM14_RS06320	1207786
fig|588858.6.peg.1310	-	N83N (AAT→AAC)	0	1	0	0	0	0	0	0	Glutaredoxin 2	A	0	A→G	synonymous	STM14_RS06325 ←	1208912
fig|588858.6.peg.1311	-	L32F (CTC→TTC)	0	0	0	1	0	0	0	0	Multidrug resistance protein MdtH	A	0	G→A	missense	STM14_RS06330 ←	1210339
fig|588858.6.peg.1316	-	W97* (TGG→TAG)	0	0	1	0	0	0	0	0	Flagellar biosynthesis protein FlgN	A	0	C→T	stop	STM14_RS06355 ←	1214915
fig|588858.6.peg.1319	-	V83E (GTG→GAG)	0	1	1	1	0	0	0	0	Flagellar basal-body rod protein FlgB	A	0	T→A	missense	STM14_RS06370 →	1216657
fig|588858.6.peg.1331	-	L48L (TTA→TTG)	0	0	1	0	0	0	0	0	Uncharacterized protein YceQ	A	0	A→G	synonymous	STM14_RS06430 →	1229999
ds_fig|588858.6.peg.1331<>us_fig|588858.6.peg.1332	ds_-<>us_-	intergenic (+132/‑58)	0	1	0	0	0	0	0	0	Uncharacterized protein YceQ / LSU rRNA pseudouridine(955/2504/2580) synthase (EC 5.4.99.24)	A	0	C→T	intergenic	STM14_RS06430 → / → STM14_RS06435	1230236
fig|588858.6.peg.1338	-	E92K (GAG→AAG)	0	0	0	1	0	0	0	0	Phosphate:acyl-ACP acyltransferase PlsX (EC 2.3.1.n2)	A	0	G→A	missense	STM14_RS06465 →	1234589
fig|588858.6.peg.1339	-	Y204H (TAC→CAC)	0	0	1	0	0	0	0	0	3-oxoacyl-[acyl-carrier-protein] synthase, KASIII (EC 2.3.1.180)	A	0	T→C	missense	STM14_RS06470 →	1236084
fig|588858.6.peg.1345	-	V157G (GTA→GGA)	0	1	1	1	0	0	0	0	Murein endolytic transglycosylase MltG	A	0	T→G	missense	STM14_RS06500 →	1241244
fig|588858.6.peg.1348	-	R48S (CGC→AGC)	0	0	1	0	0	0	0	0	Uncharacterized metal-dependent hydrolase YcfH	A	0	C→A	missense	STM14_RS06515 →	1243581
us_fig|588858.6.peg.1350<>us_fig|588858.6.peg.1351	us_-<>us_-	intergenic (‑131/‑211)	0	1	1	1	0	0	0	0	FhuE receptor precursor / YcfF/hinT protein: a purine nucleoside phosphoramidase	A	0	T→G	intergenic	STM14_RS06525 ← / → STM14_RS06530	1248355
fig|588858.6.peg.1369	-	M66V (ATG→GTG)	0	1	1	1	0	0	0	0	Spermidine/putrescine import ABC transporter permease protein PotC (TC 3.A.1.11.1)	A	0	T→C	missense	STM14_RS06620 ←	1267496
fig|588858.6.peg.2355	sifA	N233Y (AAC→TAC)	0	0	0	1	0	0	0	0	Cobalt-precorrin-6B C15-methyltransferase [decarboxylating] (EC 2.1.1.196)	A	0	T→A	missense	STM14_RS11355 ←	1268321
fig|588858.6.peg.1374	-	N158K (AAT→AAA)	0	0	0	1	0	0	0	0	Tripeptide aminopeptidase (EC 3.4.11.4)	A	0	T→A	missense	STM14_RS06640 →	1272053
fig|588858.6.peg.1376	-	R398Q (CGG→CAG)	0	1	1	1	0	0	0	0	Putative periplasmic protein	A	0	G→A	missense	STM14_RS06650 →	1274761
STM14_RS25955	-	pseudogene (281/910 nt)	1	1	1	1	1	1	1	1	-	P	0	Δ1 bp	pseudogene	STM14_RS25955 ←	1290524
fig|588858.6.peg.1398	-	F131L (TTC→TTA)	0	0	1	0	0	0	0	0	hypothetical protein	A	0	G→T	missense	STM14_RS06755 ←	1293141
fig|588858.6.peg.1401	-	F74S (TTC→TCC)	0	0	0	1	0	0	0	0	Phage DNA replication protein P	A	0	T→C	missense	STM14_RS06775 →	1295328
fig|588858.6.peg.1403	-	Y85C (TAC→TGC)	0	1	0	0	0	0	0	0	SAM-dependent methyltransferase	A	0	A→G	missense	STM14_RS06785 →	1296735
fig|588858.6.peg.1411	-	A63A (GCT→GCC)	0	0	0	1	0	0	0	0	Phage antitermination protein Q	A	0	T→C	synonymous	STM14_RS06830 →	1300330
STM14_RS24680	-	I33T (ATA→ACA)	0	0	0	1	0	0	0	0	-	A	0	A→G	missense	STM14_RS24680 ←	1301534
ds_fig|588858.6.peg.1418<>ds_fig|588858.6.peg.1419	ds_-<>ds_-	intergenic (+4/+223)	0	1	0	0	0	0	0	0	Phage endopeptidase Rz / Inhibitor of vertebrate g-type lysozyme, periplasmic => PliG	A	0	A→T	intergenic	STM14_RS06865 → / ← STM14_RS06870	1304651
STM14_RS06980	-	T40T (ACC→ACT)	0	0	0	1	0	0	0	0	-	A	0	C→T	synonymous	STM14_RS06980 →	1326326
fig|588858.6.peg.1444	-	N657K (AAT→AAA)	1	1	1	1	1	1	1	1	Phage tail fiber, side tail fiber protein Stf	P	0	T→A	missense	STM14_RS06985 →	1328473
fig|588858.6.peg.1452	sspH2	E81G (GAG→GGG)	0	1	0	0	0	0	0	0	E3 ubiquitin-protein ligase SspH2	A	Cluster_8	A→G	missense	STM14_RS07010 →	1332292	Cluster_8
fig|588858.6.peg.1452	sspH2	N83H (AAT→CAT)	0	0	0	1	0	0	0	0	E3 ubiquitin-protein ligase SspH2	A	Cluster_8	A→C	missense	STM14_RS07010 →	1332297	Cluster_8
us_fig|588858.6.peg.1457<>ds_fig|588858.6.peg.1458	us_-<>ds_-	intergenic (‑15/+307)	0	1	1	1	0	0	0	0	hypothetical protein / hypothetical protein	A	0	Δ1 bp	intergenic	STM14_RS07025 ← / ← STM14_RS07030	1337857
fig|588858.6.peg.1458	-	A250T (GCT→ACT)	0	1	0	0	0	0	0	0	hypothetical protein	A	0	C→T	missense	STM14_RS07030 ←	1338205
us_fig|588858.6.peg.1458<>ds_fig|588858.6.peg.1459	us_-<>ds_-	intergenic (‑198/+291)	0	1	0	0	0	0	0	0	hypothetical protein / Virulence protein MsgA	A	0	G→A	intergenic	STM14_RS07030 ← / ← STM14_RS07035	1339150
us_fig|588858.6.peg.1463<>us_STM14_RS07055	us_-<>us_-	intergenic (‑40/‑9)	0	1	0	0	0	0	0	0	Putative outer membrane virulence protein PhoP / -	A	0	T→C	intergenic	STM14_RS07050 ← / → STM14_RS07055	1341454
fig|588858.6.peg.1478	-	I326V (ATA→GTA)	0	0	1	0	0	0	0	0	Nickel ABC transporter, substrate-binding protein NikA2 (TC 3.A.1.5.3)	A	0	A→G	missense	STM14_RS07130 →	1350073
fig|588858.6.peg.1487	-	L116L (TTA→TTG)	0	0	1	0	0	0	0	0	Putative regulatory protein	A	0	A→G	synonymous	STM14_RS07180 →	1357851
us_fig|588858.6.peg.1510<>ds_fig|588858.6.peg.1511	us_-<>ds_-	intergenic (‑181/+460)	0	0	0	1	0	0	0	0	Diguanylate cyclase (EC 2.7.7.65) => DgcJ / UPF0229 protein YeaH	A	0	A→G	intergenic	STM14_RS07275 ← / ← STM14_RS07280	1369935
fig|588858.6.peg.1511	-	L213F (TTA→TTT)	0	1	1	1	0	0	0	0	UPF0229 protein YeaH	A	0	T→A	missense	STM14_RS07280 ←	1371043
fig|588858.6.peg.1526	-	E140* (GAA→TAA)	0	0	1	0	0	0	0	0	NADP-specific glutamate dehydrogenase (EC 1.4.1.4)	A	0	C→A	stop	STM14_RS07355 ←	1389538
us_fig|588858.6.peg.1526<>us_fig|588858.6.peg.1527	us_-<>us_-	intergenic (‑50/‑189)	0	1	0	0	0	0	0	0	NADP-specific glutamate dehydrogenase (EC 1.4.1.4) / Uncharacterized protein YnjH	A	0	A→T	intergenic	STM14_RS07355 ← / → STM14_RS07360	1390005
fig|588858.6.peg.1544	-	V50I (GTA→ATA)	0	1	0	0	0	0	0	0	N,N'-diacetylchitobiose-specific regulator ChbR, AraC family	A	0	G→A	missense	STM14_RS07435 →	1404100
fig|588858.6.peg.1544	-	E58E (GAG→GAA)	0	1	1	1	0	0	0	0	N,N'-diacetylchitobiose-specific regulator ChbR, AraC family	A	0	G→A	synonymous	STM14_RS07435 →	1404126
fig|588858.6.peg.1561	-	A196V (GCA→GTA)	0	0	0	1	0	0	0	0	O-antigen polymerase	A	0	G→A	missense	STM14_RS07520 ←	1420700
us_fig|588858.6.peg.1561<>us_STM14_RS24755	us_-<>us_-	intergenic (‑207/‑101)	0	1	1	1	0	0	0	0	O-antigen polymerase / -	A	0	T→C	intergenic	STM14_RS07520 ← / → STM14_RS24755	1421493
fig|588858.6.peg.1566	-	H149N (CAC→AAC)	0	1	0	0	0	0	0	0	Phenylalanyl-tRNA synthetase alpha chain (EC 6.1.1.20)	A	0	C→A	missense	STM14_RS07545 →	1426098
fig|588858.6.peg.1567	-	Q262Q (CAG→CAA)	0	1	0	0	0	0	0	0	Phenylalanyl-tRNA synthetase beta chain (EC 6.1.1.20)	A	0	G→A	synonymous	STM14_RS07550 →	1427438
fig|588858.6.peg.1570	-	F58V (TTT→GTT)	0	1	1	1	0	0	0	0	Glutathione peroxidase (EC 1.11.1.9) @ Thioredoxin peroxidase (EC 1.11.1.15)	A	0	T→G	missense	STM14_RS07565 →	1430790
fig|588858.6.peg.1602	-	G252G (GGC→GGT)	0	0	0	1	0	0	0	0	Cysteine desulfurase (EC 2.8.1.7) => SufS	A	0	C→T	synonymous	STM14_RS07720 →	1466916
fig|588858.6.peg.1609	-	L293F (TTA→TTT)	0	0	0	1	0	0	0	0	hypothetical protein	A	0	T→A	missense	STM14_RS07755 ←	1473096
fig|588858.6.peg.1609	-	H95H (CAT→CAC)	0	1	0	0	0	0	0	0	hypothetical protein	A	0	A→G	synonymous	STM14_RS07755 ←	1473690
fig|588858.6.peg.1615	-	H378Y (CAT→TAT)	0	0	0	1	0	0	0	0	Tetrathionate reductase sensory transduction histidine kinase	A	0	C→T	missense	STM14_RS07785 →	1482456
fig|588858.6.peg.1625	-	G129D (GGT→GAT)	0	1	0	0	0	0	0	0	Type III secretion protein SsaD	A	0	G→A	missense	STM14_RS07830 →	1492237
fig|588858.6.peg.1648	-	R314H (CGT→CAT)	0	1	0	0	0	0	0	0	Type III secretion inner membrane protein (YscQ,homologous to flagellar export components)	A	0	G→A	missense	STM14_RS07945 →	1508624
fig|588858.6.peg.1650	-	Q50Q (CAG→CAA)	0	0	0	1	0	0	0	0	Type III secretion inner membrane protein (YscS,homologous to flagellar export components)	A	0	G→A	synonymous	STM14_RS07955 →	1509513
fig|588858.6.peg.1656	-	L36* (TTA→TAA)	0	1	1	1	0	0	0	0	Inner membrane transport protein YdhC	A	0	A→T	stop	STM14_RS07995 ←	1516748
fig|588858.6.peg.1656	-	G13G (GGC→GGT)	0	0	0	1	0	0	0	0	Inner membrane transport protein YdhC	A	0	G→A	synonymous	STM14_RS07995 ←	1516816
fig|588858.6.peg.1672	-	L127F (CTT→TTT)	0	1	0	0	0	0	0	0	Transcriptional regulator SlyA	A	0	C→T	missense	STM14_RS08075 →	1530234
us_fig|588858.6.peg.1673<>us_fig|588858.6.peg.1674	us_-<>us_-	intergenic (‑83/‑189)	0	0	0	1	0	0	0	0	Outer membrane lipoprotein pcp precursor / Anhydro-N-acetylmuramic acid kinase (EC 2.7.1.170)	A	0	A→C	intergenic	STM14_RS08080 ← / → STM14_RS08085	1530894
fig|588858.6.peg.1678	-	coding (353/861 nt)	0	1	0	0	0	0	0	0	Pyridoxal kinase (EC 2.7.1.35)	A	0	+C	coding_indel	STM14_RS08105 →	1535149
fig|588858.6.peg.1679	-	M1M (ATG→ATA) †	0	1	1	1	0	0	0	0	Glutathione S-transferase (EC 2.5.1.18)	A	0	C→T	synonymous	STM14_RS08110 ←	1536319
us_fig|588858.6.peg.1691<>ds_fig|588858.6.peg.1692	us_-<>ds_-	intergenic (‑74/+292)	0	0	0	1	0	0	0	0	Adenosine deaminase (EC 3.5.4.4) / PTS system, maltose and glucose-specific IIC component / PTS system, maltose and glucose-specific IIB component (EC 2.7.1.208)	A	0	A→G	intergenic	STM14_RS08175 ← / ← STM14_RS08180	1548547
fig|588858.6.peg.1698	-	R37R (CGT→CGA)	0	0	0	1	0	0	0	0	DNA replication terminus site-binding protein	A	0	A→T	synonymous	STM14_RS08205 ←	1556196
fig|588858.6.peg.1701	-	D28G (GAC→GGC)	0	1	0	0	0	0	0	0	Outer membrane porin OmpN	A	0	T→C	missense	STM14_RS08220 ←	1560704
fig|588858.6.peg.1702	-	I20V (ATT→GTT)	0	0	1	0	0	0	0	0	hypothetical protein	A	0	A→G	missense	STM14_RS08225 →	1560960
fig|588858.6.peg.1717	-	Y148Y (TAC→TAT)	0	0	0	1	0	0	0	0	Uncharacterized MFS-type transporter YnfM	A	0	G→A	synonymous	STM14_RS08285 ←	1573489
fig|588858.6.peg.1726	-	S89F (TCC→TTC)	0	1	1	1	0	0	0	0	Anaerobic dimethyl sulfoxide reductase chaperone DmsD	A	0	G→A	missense	STM14_RS08330 ←	1582601
fig|588858.6.peg.1729	-	A45T (GCC→ACC)	0	0	1	0	0	0	0	0	Homolog of anaerobic selenate reductase	A	0	C→T	missense	STM14_RS08345 ←	1586699
fig|588858.6.peg.1741	-	coding (622/1467 nt)	0	0	0	1	0	0	0	0	D-mannonate oxidoreductase (EC 1.1.1.57)	A	0	Δ1 bp	coding_indel	STM14_RS08395 →	1596668
fig|588858.6.peg.1743	-	R71S (CGC→AGC)	0	0	1	0	0	0	0	0	Transcriptional regulator YdfH, GntR family	A	0	G→T	missense	STM14_RS08405 ←	1598440
fig|588858.6.peg.1745	-	S298S (AGC→AGT)	0	1	0	0	0	0	0	0	Dipeptidyl carboxypeptidase Dcp (EC 3.4.15.5)	A	0	C→T	synonymous	STM14_RS08415 →	1600558
fig|588858.6.peg.1745	-	Q570L (CAG→CTG)	0	1	0	0	0	0	0	0	Dipeptidyl carboxypeptidase Dcp (EC 3.4.15.5)	A	0	A→T	missense	STM14_RS08415 →	1601373
fig|588858.6.peg.1746	-	S29S (AGC→AGT)	0	0	0	1	0	0	0	0	Uncharacterized protein YmdF	A	0	C→T	synonymous	STM14_RS08420 →	1602138
ds_fig|588858.6.peg.1748<>ds_fig|588858.6.peg.1750	ds_-<>ds_-	intergenic (+150/+541)	0	0	0	1	0	0	0	0	Putative periplasmic protein / Putative transport protein	A	0	A→G	intergenic	STM14_RS08430 → / ← STM14_RS08440	1603850
fig|588858.6.peg.1753	-	S55P (TCC→CCC)	0	0	0	1	0	0	0	0	Multiple antibiotic resistance protein MarA	A	0	A→G	missense	STM14_RS08455 ←	1607343
fig|588858.6.peg.1774	-	coding (196/1092 nt)	0	0	0	1	0	0	0	0	Putative secreted hydrolase	A	0	(A)7→6	coding_indel	STM14_RS08555 →	1625505
fig|588858.6.peg.1779	-	*414* (TAA→TGA)	0	1	0	0	0	0	0	0	Uncharacterized MFS-type transporter	A	0	T→C	*stop	STM14_RS08580 ←	1631387
fig|588858.6.peg.1791	-	coding (1439/1467 nt)	0	0	0	1	0	0	0	0	putative coiled-coil protein	A	0	Δ1 bp	coding_indel	STM14_RS08640 ←	1640410
fig|588858.6.peg.1791	-	L320L (TTA→CTA)	0	0	1	0	0	0	0	0	putative coiled-coil protein	A	0	A→G	synonymous	STM14_RS08640 ←	1640891
fig|588858.6.peg.1793	-	A157A (GCT→GCC)	0	0	0	1	0	0	0	0	Na+/H+ antiporter NhaC	A	0	T→C	synonymous	STM14_RS08650 →	1643728
fig|588858.6.peg.1795	-	F637S (TTC→TCC)	0	0	0	1	0	0	0	0	Limit dextrin alpha-1,6-maltotetraose-hydrolase (EC 3.2.1.196)	A	0	A→G	missense	STM14_RS08660 ←	1646203
fig|588858.6.peg.1814	-	L455S (TTA→TCA)	0	0	1	0	0	0	0	0	Respiratory nitrate reductase alpha chain (EC 1.7.99.4)	A	0	T→C	missense	STM14_RS08760 →	1672027
fig|588858.6.peg.1817	-	coding (676/681 nt)	0	1	0	0	0	0	0	0	Respiratory nitrate reductase gamma chain (EC 1.7.99.4)	A	0	Δ1 bp	coding_indel	STM14_RS08775 →	1677312
fig|588858.6.peg.1823	-	T213T (ACC→ACT)	0	1	0	0	0	0	0	0	Uncharacterized protein YncE	A	0	G→A	synonymous	STM14_RS08805 ←	1682985
fig|588858.6.peg.1824	-	coding (1435/2121 nt)	0	0	0	1	0	0	0	0	Probable tonB-dependent receptor yncD precursor	A	0	+A	coding_indel	STM14_RS08810 →	1685321
fig|588858.6.peg.1825	-	L20L (TTA→TTG)	0	0	0	1	0	0	0	0	Transcriptional regulator YncC, GntR family	A	0	T→C	synonymous	STM14_RS08815 ←	1686680
fig|588858.6.peg.1832	-	A557T (GCG→ACG)	0	0	1	0	0	0	0	0	Protein SrfC	A	0	G→A	missense	STM14_RS08850 →	1695718
fig|588858.6.peg.1833	-	W53C (TGG→TGT)	0	1	0	0	0	0	0	0	Orphan toxin OrtT	A	0	C→A	missense	STM14_RS08855 ←	1696344
fig|588858.6.peg.1838	-	I54M (ATA→ATG)	0	1	0	0	0	0	0	0	putative membrane protein	A	0	T→C	missense	STM14_RS08880 ←	1701460
fig|588858.6.peg.4405	sifB	H87R (CAC→CGC)	0	0	1	0	0	0	0	0	Formate dehydrogenase formation protein FdhE	A	0	A→G	missense	STM14_RS21225 →	1702417
fig|588858.6.peg.1846	-	coding (995/1014 nt)	0	0	1	0	0	0	0	0	Tellurite resistance protein TehA	A	0	(T)7→6	coding_indel	STM14_RS08920 ←	1708941
fig|588858.6.peg.1861	-	T362A (ACG→GCG)	1	1	1	1	1	1	1	1	Uncharacterized protein YdcJ	P	0	T→C	missense	STM14_RS08995 ←	1723496
fig|588858.6.peg.1863	-	coding (1028/1626 nt)	0	0	1	0	0	0	0	0	Methyl-accepting chemotaxis protein III (ribose and galactose chemoreceptor protein)	A	0	+T	coding_indel	STM14_RS09005 ←	1726454
fig|588858.6.peg.1868	-	Y42H (TAT→CAT)	0	0	0	1	0	0	0	0	hypothetical protein	A	0	A→G	missense	STM14_RS09020 ←	1730721
us_fig|588858.6.peg.1870<>us_fig|588858.6.peg.1871	us_-<>us_-	intergenic (‑338/‑569)	0	1	0	0	0	0	0	0	Putative inner membrane protein / ABC transporter, substrate-binding protein STM1633 (cluster 3, basic aa/glutamine/opines)	A	0	C→T	intergenic	STM14_RS09030 ← / → STM14_RS09035	1733299
fig|588858.6.peg.1871	-	F189F (TTT→TTC)	0	0	1	0	0	0	0	0	ABC transporter, substrate-binding protein STM1633 (cluster 3, basic aa/glutamine/opines)	A	0	T→C	synonymous	STM14_RS09035 →	1734434
fig|588858.6.peg.1873	-	D20D (GAT→GAC)	0	0	0	1	0	0	0	0	ABC transporter, ATP-binding protein STM1635 (cluster 3, basic aa/glutamine/opines)	A	0	T→C	synonymous	STM14_RS09045 →	1735367
ds_fig|588858.6.peg.1875<>us_fig|588858.6.peg.1876	ds_-<>us_-	intergenic (+383/‑225)	0	0	0	1	0	0	0	0	ABC transporter, ATP-binding protein STM1637 (cluster 3, basic aa/glutamine/opines) / Putative uncharacterized protein YbcY	A	0	T→C	intergenic	STM14_RS09055 → / → STM14_RS09060	1738786
fig|588858.6.peg.1884	ybdH	R870W (CGG→TGG)	0	0	1	0	0	0	0	0	Putative uncharacterized protein ydbH	A	Cluster_9	G→A	missense	STM14_RS09100 ←	1747159	Cluster_9
fig|588858.6.peg.1884	ybdH	Q141L (CAG→CTG)	0	0	1	0	0	0	0	0	Putative uncharacterized protein ydbH	A	Cluster_9	T→A	missense	STM14_RS09100 ←	1749345	Cluster_9
fig|588858.6.peg.1885	-	A242V (GCG→GTG)	0	1	1	1	0	0	0	0	D-lactate dehydrogenase (EC 1.1.1.28)	A	0	C→T	missense	STM14_RS09105 →	1750730
fig|588858.6.peg.1889	-	A531S (GCG→TCG)	0	0	0	1	0	0	0	0	Pyruvate-flavodoxin oxidoreductase	A	0	G→T	missense	STM14_RS09125 →	1753692
us_STM14_RS24825<>ds_fig|588858.6.peg.4043	us_-<>ds_zntB	intergenic (‑125/+151)	0	0	0	1	0	0	0	0	- / L-xylulose 5-phosphate 3-epimerase (EC 5.1.3.-) homolog	A	0	(A)6→5	intergenic	STM14_RS24825 ← / ← STM14_RS19450	1759974
fig|588858.6.peg.1898	-	N158T (AAC→ACC)	0	0	0	1	0	0	0	0	Putative methyl-accepting chemotaxis protein	A	0	T→G	missense	STM14_RS09170 ←	1761936
fig|588858.6.peg.1902	-	F280C (TTT→TGT)	0	0	1	0	0	0	0	0	Universal stress protein E	A	0	T→G	missense	STM14_RS09190 →	1766092
fig|588858.6.peg.1904	-	S169F (TCC→TTC)	0	0	1	0	0	0	0	0	Mechanosensitive ion channel	A	0	C→T	missense	STM14_RS09200 →	1767254
fig|588858.6.peg.1909	-	M183L (ATG→TTG)	0	0	0	1	0	0	0	0	Exported protein STM1668	A	0	T→A	missense	STM14_RS09225 ←	1770610
us_fig|588858.6.peg.1911<>us_STM14_RS09240	us_-<>us_-	intergenic (‑129/‑165)	0	1	0	0	0	0	0	0	putative lipoprotein / -	A	0	G→A	intergenic	STM14_RS09235 ← / → STM14_RS09240	1774208
STM14_RS09240	-	pseudogene (15/859 nt)	0	0	1	0	0	0	0	0	-	A	0	(A)6→7	pseudogene	STM14_RS09240 →	1774387
ds_STM14_RS09240<>us_fig|588858.6.peg.1913	ds_-<>us_-	intergenic (+95/‑296)	0	0	0	1	0	0	0	0	- / hypothetical protein	A	0	T→C	intergenic	STM14_RS09240 → / → STM14_RS09245	1775326
fig|588858.6.peg.1940	-	E119E (GAA→GAG)	0	0	0	1	0	0	0	0	Putative inner membrane protein	A	0	T→C	synonymous	STM14_RS09380 ←	1801863
STM14_RS09385	-	M1R (ATG→AGG) †	0	0	0	1	0	0	0	0	-	A	0	T→G	missense_start	STM14_RS09385 →	1802255
STM14_RS09385	-	I22T (ATT→ACT)	0	1	0	0	0	0	0	0	-	A	0	T→C	missense	STM14_RS09385 →	1802318
fig|588858.6.peg.1943	-	P498L (CCT→CTT)	0	0	0	1	0	0	0	0	Exoribonuclease II (EC 3.1.13.1)	A	0	C→T	missense	STM14_RS09405 →	1806527
ds_fig|588858.6.peg.1944<>us_fig|588858.6.peg.1945	ds_-<>us_-	intergenic (+48/‑74)	0	0	0	1	0	0	0	0	c-di-GMP phosphodiesterase (EC 3.1.4.52) => PdeR / UPF0509 protein YciZ	A	0	A→G	intergenic	STM14_RS09410 → / → STM14_RS09415	1809261
fig|588858.6.peg.1950	-	coding (940‑942/1170 nt)	0	0	0	0	1	1	0	0	Lipopolysaccharide assembly protein LapB	A	0	Δ3 bp	coding_indel	STM14_RS09440 ←	1812432
fig|588858.6.peg.1954	-	T403I (ACC→ATC)	0	1	0	0	0	0	0	0	Aconitate hydratase (EC 4.2.1.3) @ 2-methylisocitrate dehydratase (EC 4.2.1.99)	A	0	G→A	missense	STM14_RS09460 ←	1816912
fig|588858.6.peg.1962	-	Q63Q (CAA→CAG)	0	0	0	1	0	0	0	0	Cob(I)alamin adenosyltransferase (EC 2.5.1.17)	A	0	A→G	synonymous	STM14_RS09495 →	1826004
fig|588858.6.peg.1973	-	coding (504/507 nt)	0	0	0	1	0	0	0	0	Protein YciE	A	0	(A)6→5	coding_indel	STM14_RS09550 →	1837599
fig|588858.6.peg.1986	-	coding (60/1005 nt)	0	0	1	0	0	0	0	0	Oligopeptide ABC transporter, ATP-binding protein OppF (TC 3.A.1.5.1)	A	0	+A	coding_indel	STM14_RS09610 ←	1847257
us_fig|588858.6.peg.2010<>us_fig|588858.6.peg.2011	us_-<>us_-	intergenic (‑120/‑57)	0	0	0	1	0	0	0	0	Putative invasin / Protein YchN	A	0	T→C	intergenic	STM14_RS09730 ← / → STM14_RS09735	1878955
fig|588858.6.peg.2013	-	F138L (TTT→CTT)	0	1	0	0	0	0	0	0	Calcium/proton antiporter	A	0	T→C	missense	STM14_RS09745 →	1880353
fig|588858.6.peg.2015	sirB1	coding (214/810 nt)	0	0	0	1	0	0	0	0	FIG002708: Protein SirB1	A	Cluster_10	+A	coding_indel	STM14_RS09755 ←	1882584	Cluster_10
fig|588858.6.peg.2015	sirB1	L41Q (CTG→CAG)	0	1	1	1	0	0	0	0	FIG002708: Protein SirB1	A	Cluster_10	A→T	missense	STM14_RS09755 ←	1882676	Cluster_10
us_fig|588858.6.peg.2026<>us_fig|588858.6.peg.2027	us_-<>us_-	intergenic (‑191/‑61)	0	0	0	1	0	0	0	0	Putative membrane protein YchH / Peptidyl-tRNA hydrolase (EC 3.1.1.29)	A	0	A→G	intergenic	STM14_RS09800 ← / → STM14_RS09805	1891721
fig|588858.6.peg.2027	-	L115P (CTT→CCT)	0	1	0	0	0	0	0	0	Peptidyl-tRNA hydrolase (EC 3.1.1.29)	A	0	T→C	missense	STM14_RS09805 →	1892125
ds_fig|588858.6.peg.2039<>us_fig|588858.6.peg.2040	ds_-<>us_-	intergenic (+68/‑327)	0	1	1	1	0	0	0	0	Cytochrome d ubiquinol oxidase subunit X (EC 1.10.3.-) / NAD-specific glutamate dehydrogenase (EC 1.4.1.2); NADP-specific glutamate dehydrogenase (EC 1.4.1.4)	A	0	C→A	intergenic	STM14_RS09860 → / → STM14_RS09865	1903944
fig|588858.6.peg.2040	gdhA	G126S (GGT→AGT)	0	0	0	1	0	0	0	0	NAD-specific glutamate dehydrogenase (EC 1.4.1.2); NADP-specific glutamate dehydrogenase (EC 1.4.1.4)	A	Cluster_11	G→A	missense	STM14_RS09865 →	1904646	Cluster_11
fig|588858.6.peg.2040	gdhA	coding (605/1275 nt)	0	0	0	1	0	0	0	0	NAD-specific glutamate dehydrogenase (EC 1.4.1.2); NADP-specific glutamate dehydrogenase (EC 1.4.1.4)	A	Cluster_11	Δ1 bp	coding_indel	STM14_RS09865 →	1904875	Cluster_11
fig|588858.6.peg.2047	-	M437I (ATG→ATA)	0	0	1	0	0	0	0	0	K(+)/H(+) antiporter NhaP2	A	0	G→A	missense	STM14_RS09895 →	1911808
fig|588858.6.peg.2048	-	A64A (GCG→GCT)	0	1	1	1	0	0	0	0	Alanine racemase (EC 5.1.1.1)	A	0	C→A	synonymous	STM14_RS09900 ←	1913173
us_fig|588858.6.peg.2049<>us_fig|588858.6.peg.2050	us_-<>us_-	intergenic (‑62/‑261)	0	1	1	1	0	0	0	0	D-amino acid dehydrogenase (EC 1.4.99.6) / FIG004684: SpoVR-like protein	A	0	+A	intergenic	STM14_RS09905 ← / → STM14_RS09910	1914738
us_fig|588858.6.peg.2064<>ds_STM14_RS09980	us_-<>ds_-	intergenic (‑29/+108)	1	1	1	1	1	1	1	1	Ribonuclease D (EC 3.1.26.3) / -	P	0	(A)5→4	intergenic	STM14_RS09975 ← / ← STM14_RS09980	1925867
fig|588858.6.peg.2614	pabB	V318G (GTC→GGC)	0	0	1	0	0	0	0	0	3-demethylubiquinol 3-O-methyltransferase (EC 2.1.1.64) @ 2-polyprenyl-6-hydroxyphenyl methylase (EC 2.1.1.222)	A	0	T→G	missense	STM14_RS12590 →	1933523
us_fig|588858.6.peg.2091<>us_fig|588858.6.peg.2092	us_-<>us_-	intergenic (‑14/‑162)	0	0	0	1	0	0	0	0	Transcriptional regulator KdgR, KDG operon repressor / Uncharacterized transporter YebQ, major facilitator superfamily (MFS)	A	0	A→G	intergenic	STM14_RS10105 ← / → STM14_RS10110	1949881
fig|588858.6.peg.2119	-	L83L (CTA→TTA)	0	1	0	0	0	0	0	0	Permease of the drug/metabolite transporter (DMT) superfamily	A	0	C→T	synonymous	STM14_RS10210 →	1971158
fig|588858.6.peg.2119	-	T217P (ACC→CCC)	0	0	1	0	0	0	0	0	Permease of the drug/metabolite transporter (DMT) superfamily	A	0	A→C	missense	STM14_RS10210 →	1971560
STM14_RS10260	-	G64D (GGC→GAC)	1	1	1	1	1	1	1	1	-	P	0	G→A	missense	STM14_RS10260 →	1978109
STM14_RS10260	-	S66S (AGT→AGC)	1	1	1	1	1	1	1	1	-	P	0	T→C	synonymous	STM14_RS10260 →	1978116
fig|588858.6.peg.2139	-	R297R (CGT→CGC)	0	0	1	0	0	0	0	0	Protease II (EC 3.4.21.83)	A	0	A→G	synonymous	STM14_RS10305 ←	1984371
us_fig|588858.6.peg.2142<>us_fig|588858.6.peg.2143	us_-<>us_-	intergenic (‑17/‑114)	0	0	0	1	0	0	0	0	YebG, DNA damage-inducible gene in SOS regulon, expressed in stationary phase / Formate-dependent phosphoribosylglycinamide formyltransferase	A	0	Δ1 bp	intergenic	STM14_RS10320 ← / → STM14_RS10325	1986955
fig|588858.6.peg.2144	-	K102K (AAA→AAG)	0	0	0	1	0	0	0	0	4-hydroxy-2-oxoglutarate aldolase (EC 4.1.3.16) @ 2-dehydro-3-deoxyphosphogluconate aldolase (EC 4.1.2.14)	A	0	T→C	synonymous	STM14_RS10330 ←	1988683
fig|588858.6.peg.2146	-	L424L (CTG→CTA)	0	0	0	1	0	0	0	0	Glucose-6-phosphate 1-dehydrogenase (EC 1.1.1.49)	A	0	C→T	synonymous	STM14_RS10340 ←	1991276
fig|588858.6.peg.2153	-	L231H (CTC→CAC)	0	1	0	0	0	0	0	0	Zinc ABC transporter, substrate-binding protein ZnuA	A	0	A→T	missense	STM14_RS10365 ←	1998088
fig|588858.6.peg.2156	-	E211E (GAA→GAG)	0	1	1	1	0	0	0	0	Holliday junction ATP-dependent DNA helicase RuvB (EC 3.6.4.12)	A	0	T→C	synonymous	STM14_RS10380 ←	2000837
fig|588858.6.peg.2169	cmoA	R34H (CGT→CAT)	0	0	0	1	0	0	0	0	Carboxy-S-adenosyl-L-methionine synthase	A	Cluster_12	G→A	missense	STM14_RS10435 →	2010582	Cluster_12
fig|588858.6.peg.2169	cmoA	T134P (ACC→CCC)	0	1	1	1	0	0	0	0	Carboxy-S-adenosyl-L-methionine synthase	A	Cluster_12	A→C	missense	STM14_RS10435 →	2010881	Cluster_12
fig|588858.6.peg.2174	-	L373L (TTG→TTA)	0	0	0	1	0	0	0	0	Arginyl-tRNA synthetase (EC 6.1.1.19)	A	0	G→A	synonymous	STM14_RS10455 →	2015119
fig|588858.6.peg.2176	-	G59G (GGC→GGT)	0	0	1	0	0	0	0	0	Unsaturated rhamnogalacturonyl hydrolase (EC 3.2.1.172)	A	0	G→A	synonymous	STM14_RS10465 ←	2018811
fig|588858.6.peg.2179	-	E23K (GAA→AAA)	0	1	1	1	0	0	0	0	Flagellar biosynthesis protein FlhB	A	0	C→T	missense	STM14_RS10480 ←	2022772
fig|588858.6.peg.2182	-	D11N (GAT→AAT)	0	1	0	0	0	0	0	0	Chemotaxis response regulator protein-glutamate methylesterase CheB (EC 3.1.1.61)	A	0	C→T	missense	STM14_RS10495 ←	2025113
fig|588858.6.peg.2187	-	A197A (GCG→GCA)	0	0	0	1	0	0	0	0	Signal transduction histidine kinase CheA	A	0	C→T	synonymous	STM14_RS10515 ←	2030007
us_fig|588858.6.peg.2191<>us_fig|588858.6.peg.2192	us_-<>us_-	intergenic (‑585/‑89)	0	1	1	1	0	0	0	0	Flagellar transcriptional activator FlhD / hypothetical protein	A	0	T→C	intergenic	STM14_RS10535 ← / → STM14_RS10540	2034056
fig|588858.6.peg.2195	-	A101A (GCG→GCT)	0	0	1	0	0	0	0	0	Trehalose-6-phosphate phosphatase (EC 3.1.3.12)	A	0	C→A	synonymous	STM14_RS10555 ←	2036601
fig|588858.6.peg.2197	-	I181V (ATC→GTC)	0	0	0	1	0	0	0	0	DJ-1/YajL/PfpI superfamily, includes chaperone protein YajL (former ThiJ), parkinsonism-associated protein DJ-1, peptidases PfpI, Hsp31	A	0	T→C	missense	STM14_RS10565 ←	2037554
fig|588858.6.peg.2210	-	E22* (GAA→TAA)	0	0	1	0	0	0	0	0	BarA-associated response regulator UvrY (= GacA = SirA)	A	0	C→A	stop	STM14_RS10645 ←	2050245
fig|588858.6.peg.2229	-	coding (453/1266 nt)	0	0	1	0	0	0	0	0	UPF0394 inner membrane protein YedE	A	0	+G	coding_indel	STM14_RS10735 →	2065599
fig|588858.6.peg.2263	-	I213N (ATC→AAC)	0	1	1	1	0	0	0	0	Error-prone, lesion bypass DNA polymerase V (UmuC)	A	0	A→T	missense	STM14_RS10890 ←	2091928
fig|588858.6.peg.2264	-	S50P (TCA→CCA)	0	0	0	1	0	0	0	0	Error-prone repair protein UmuD	A	0	A→G	missense	STM14_RS10895 ←	2092840
us_STM14_RS24960<>ds_fig|588858.6.peg.2266	us_-<>ds_-	intergenic (‑274/+137)	0	1	0	0	0	0	0	0	- / Phage DNA invertase	A	0	A→T	intergenic	STM14_RS24960 ← / ← STM14_RS24965	2093769
us_fig|588858.6.peg.2266<>us_fig|588858.6.peg.2267	us_-<>us_-	intergenic (‑164/‑49)	0	1	0	0	0	0	0	0	Phage DNA invertase / Uncharacterized protein STM2137	A	0	A→G	intergenic	STM14_RS24965 ← / → STM14_RS10905	2094291
fig|588858.6.peg.2267	-	E146E (GAA→GAG)	0	0	0	1	0	0	0	0	Uncharacterized protein STM2137	A	0	A→G	synonymous	STM14_RS10905 →	2094777
STM14_RS10960	-	pseudogene (255/326 nt)	1	1	1	1	1	1	1	1	-	P	0	(A)6→7	pseudogene	STM14_RS10960 ←	2104877
fig|588858.6.peg.2289	-	coding (566/1242 nt)	0	0	0	1	0	0	0	0	Phage head, portal protein B	A	0	Δ1 bp	coding_indel	STM14_RS11010 ←	2111681
fig|588858.6.peg.2307	-	C274Y (TGC→TAC)	0	0	1	0	0	0	0	0	rha protein	A	0	C→T	missense	STM14_RS11105 ←	2124358
fig|588858.6.peg.2319	-	F282S (TTC→TCC)	0	1	0	0	0	0	0	0	Integrase	A	0	T→C	missense	STM14_RS11175 →	2133465
STM14_RS11190	-	noncoding (24/76 nt)	0	0	0	1	0	0	0	0	-	A	0	A→G	noncoding	STM14_RS11190 →	2134823
fig|588858.6.peg.2330	-	Q39P (CAA→CCA)	0	1	0	0	0	0	0	0	Putative periplasmic protein	A	0	A→C	missense	STM14_RS11225 →	2140338
fig|588858.6.peg.2334	-	H452Y (CAT→TAT)	0	0	1	0	0	0	0	0	AMP nucleosidase (EC 3.2.2.4)	A	0	G→A	missense	STM14_RS11235 ←	2142959
fig|588858.6.peg.2359	-	H103L (CAC→CTC)	0	0	0	1	0	0	0	0	Adenosylcobinamide-phosphate synthase (EC 6.3.1.10)	A	0	T→A	missense	STM14_RS11375 ←	2163669
fig|588858.6.peg.2360	-	I197I (ATT→ATC)	0	1	0	0	0	0	0	0	Cobyrinic acid a,c-diamide synthetase (EC 6.3.5.11)	A	0	A→G	synonymous	STM14_RS11380 ←	2164762
us_fig|588858.6.peg.2360<>ds_fig|588858.6.peg.2361	us_-<>ds_-	intergenic (‑217/+381)	0	1	0	0	0	0	0	0	Cobyrinic acid a,c-diamide synthetase (EC 6.3.5.11) / Propanediol utilization transcriptional activator	A	0	(G)5→4	intergenic	STM14_RS11380 ← / ← STM14_RS11385	2165569
fig|588858.6.peg.2361	-	G236E (GGA→GAA)	0	0	1	0	0	0	0	0	Propanediol utilization transcriptional activator	A	0	C→T	missense	STM14_RS11385 ←	2166155
us_fig|588858.6.peg.2362<>us_fig|588858.6.peg.2363	us_-<>us_-	intergenic (‑330/‑196)	1	1	1	1	1	1	1	1	Propanediol diffusion facilitator / Propanediol utilization polyhedral body protein PduA	P	0	(A)6→5	intergenic	STM14_RS11390 ← / → STM14_RS11395	2168202
fig|588858.6.peg.2277	pduD	V113V (GTG→GTA)	0	0	1	0	0	0	0	0	Phage tape measure protein Mup42	A	0	G→A	synonymous	STM14_RS10955 →	2171523
fig|588858.6.peg.2372	-	G116G (GGC→GGT)	0	1	0	0	0	0	0	0	Phosphate propanoyltransferase (EC 2.3.1.222)	A	0	C→T	synonymous	STM14_RS11440 →	2175704
fig|588858.6.peg.2386	-	coding (337/468 nt)	0	0	0	1	0	0	0	0	DNA gyrase inhibitory protein	A	0	(A)6→7	coding_indel	STM14_RS11510 ←	2187088
fig|588858.6.peg.2390	psrA	G696C (GGT→TGT)	0	0	0	1	0	0	0	0	Polysulfide reductase PsrA (EC 1.12.98.4), molybdoperterin-binding subunit; Thiosulfate reductase PhsA	A	Cluster_13	C→A	missense	STM14_RS11530 ←	2190418	Cluster_13
fig|588858.6.peg.2390	psrA	coding (285/2277 nt)	0	1	0	0	0	0	0	0	Polysulfide reductase PsrA (EC 1.12.98.4), molybdoperterin-binding subunit; Thiosulfate reductase PhsA	A	Cluster_13	+G	coding_indel	STM14_RS11530 ←	2192219	Cluster_13
STM14_RS25010	-	M1M (ATT→ATC) †	0	0	0	1	0	0	0	0	-	A	0	A→G	synonymous	STM14_RS25010 ←	2192841
fig|588858.6.peg.2391	-	F263F (TTT→TTC)	0	0	1	0	0	0	0	0	E3 ubiquitin-protein ligase SopA	A	0	T→C	synonymous	STM14_RS11535 →	2193910
fig|588858.6.peg.2391	-	D267G (GAC→GGC)	0	0	0	1	0	0	0	0	E3 ubiquitin-protein ligase SopA	A	0	A→G	missense	STM14_RS11535 →	2193921
us_fig|588858.6.peg.2395<>us_fig|588858.6.peg.2396	us_-<>us_-	intergenic (‑313/‑47)	0	0	1	0	0	0	0	0	Protein YeeZ / ATP phosphoribosyltransferase (EC 2.4.2.17) => HisGl	A	0	(T)9→10	intergenic	STM14_RS11555 ← / → STM14_RS11560	2201120
fig|588858.6.peg.2407	-	coding (68/1431 nt)	0	0	0	0	1	1	0	0	Undecaprenyl-phosphate galactosephosphotransferase (EC 2.7.8.6)	A	0	(A)8→7	coding_indel	STM14_RS11615 ←	2213846
fig|588858.6.peg.2408	-	M427V (ATG→GTG)	0	1	0	0	0	0	0	0	Phosphomannomutase (EC 5.4.2.8)	A	0	T→C	missense	STM14_RS11620 ←	2214140
fig|588858.6.peg.2410	-	T77T (ACT→ACA)	0	0	1	0	0	0	0	0	O antigen biosynthesis rhamnosyltransferase RfbN	A	0	A→T	synonymous	STM14_RS11630 ←	2217559
fig|588858.6.peg.2411	-	K174E (AAA→GAA)	0	1	1	1	0	0	0	0	LPS O-antigen biosynthesis protein RfbU	A	0	T→C	missense	STM14_RS11635 ←	2218332
fig|588858.6.peg.2412	-	N301D (AAT→GAT)	0	0	0	1	0	0	0	0	Abequosyltransferase (EC 2.4.1.60)	A	0	T→C	missense	STM14_RS11640 ←	2219272
fig|588858.6.peg.2425	-	A48D (GCC→GAC)	0	0	0	1	0	0	0	0	Colanic acid biosynthesis glycosyl transferase WcaL	A	0	G→T	missense	STM14_RS11705 ←	2234072
fig|588858.6.peg.2426	-	A69A (GCG→GCA)	0	1	0	0	0	0	0	0	Polysaccharide pyruvyl transferase => Colanic acid protein WcaK	A	0	C→T	synonymous	STM14_RS11710 ←	2235285
fig|588858.6.peg.2439	-	E116D (GAG→GAT)	0	0	1	0	0	0	0	0	Colanic acid biosynthesis acetyltransferase WcaB (EC 2.3.1.-)	A	0	C→A	missense	STM14_RS11775 ←	2249174
fig|588858.6.peg.2440	-	N16S (AAC→AGC)	0	0	0	1	0	0	0	0	Colanic acid biosynthesis glycosyl transferase WcaA	A	0	T→C	missense	STM14_RS11780 ←	2250320
fig|588858.6.peg.2449	-	Y97C (TAT→TGT)	0	0	1	0	0	0	0	0	Uridine kinase (EC 2.7.1.48)	A	0	T→C	missense	STM14_RS11815 ←	2259463
fig|588858.6.peg.2451	-	T169T (ACG→ACT)	0	1	1	1	0	0	0	0	Diguanylate cyclase (EC 2.7.7.65) => DgcE	A	0	G→T	synonymous	STM14_RS11820 →	2260589
ds_fig|588858.6.peg.2464<>us_fig|588858.6.peg.2465	ds_-<>us_-	intergenic (+125/‑326)	0	0	1	0	0	0	0	0	Uncharacterized protease YegQ / Uncharacterized protein STM2137	A	0	A→T	intergenic	STM14_RS11880 → / → STM14_RS11885	2282723
us_fig|588858.6.peg.2467<>us_fig|588858.6.peg.2469	us_-<>us_-	intergenic (‑94/‑468)	0	1	0	0	0	0	0	0	Uncharacterized protein STM2138 / Lipid kinase YegS	A	0	T→C	intergenic	STM14_RS11895 ← / → STM14_RS11905	2285098
ds_fig|588858.6.peg.2478<>ds_fig|588858.6.peg.2479	ds_-<>ds_-	intergenic (+47/+216)	0	0	1	0	0	0	0	0	Nickel/cobalt homeostasis protein RcnB / Uncharacterized fimbrial-like protein YehA	A	0	T→C	intergenic	STM14_RS11945 → / ← STM14_RS11950	2294169
fig|588858.6.peg.2481	-	S106P (TCT→CCT)	0	0	0	1	0	0	0	0	Probable fimbrial chaperone YehC	A	0	A→G	missense	STM14_RS11960 ←	2298348
ds_fig|588858.6.peg.2486<>us_fig|588858.6.peg.2487	ds_-<>us_-	intergenic (+14/‑158)	0	0	0	1	0	0	0	0	Uncharacterized lipoprotein YehR / Uncharacterized lipoprotein YehR	A	0	T→C	intergenic	STM14_RS11985 → / → STM14_RS11990	2304038
us_fig|588858.6.peg.2496<>ds_fig|588858.6.peg.2497	us_-<>ds_-	intergenic (‑64/+117)	0	0	0	1	0	0	0	0	Osmoprotectant ABC transporter binding protein YehZ / Periplasmic beta-glucosidase (EC 3.2.1.21)	A	0	T→A	intergenic	STM14_RS12035 ← / ← STM14_RS12040	2312609
fig|588858.6.peg.2507	-	A113T (GCA→ACA)	0	1	0	0	0	0	0	0	3-hydroxybenzoate 6-monooxygenase (EC 1.14.13.24)	A	0	C→T	missense	STM14_RS12080 ←	2324181
fig|588858.6.peg.2530	-	N130Y (AAC→TAC)	0	0	1	0	0	0	0	0	Uncharacterized MFS-type transporter STM2198	A	0	A→T	missense	STM14_RS12195 →	2347126
fig|588858.6.peg.2531	-	V53V (GTC→GTT)	0	0	1	0	0	0	0	0	Colicin I receptor	A	0	G→A	synonymous	STM14_RS12200 ←	2349938
fig|588858.6.peg.2537	endoIV	D50N (GAT→AAT)	0	1	1	1	0	0	0	0	Endonuclease IV (EC 3.1.21.2)	A	Cluster_14	G→A	missense	STM14_RS12220 →	2354359	Cluster_14
fig|588858.6.peg.2537	endoIV	H241Y (CAC→TAC)	0	0	1	0	0	0	0	0	Endonuclease IV (EC 3.1.21.2)	A	Cluster_14	C→T	missense	STM14_RS12220 →	2354932	Cluster_14
fig|588858.6.peg.2550	-	Y180D (TAC→GAC)	0	1	1	1	0	0	0	0	Murein DD-endopeptidase MepS @ Murein LD-carboxypeptidase (EC 3.4.17.13)	A	0	T→G	missense	STM14_RS12275 →	2365748
fig|588858.6.peg.2559	-	P68S (CCG→TCG)	0	0	0	1	0	0	0	0	SSU rRNA pseudouridine(516) synthase (EC 5.4.99.19)	A	0	G→A	missense	STM14_RS12320 ←	2375748
fig|588858.6.peg.2560	-	F555L (TTT→CTT)	0	0	1	0	0	0	0	0	ATP-dependent RNA helicase YejH	A	0	T→C	missense	STM14_RS12325 →	2377763
fig|588858.6.peg.2569	-	M418V (ATG→GTG)	0	1	1	1	0	0	0	0	O-antigen acetylase	A	0	A→G	missense	STM14_RS12370 →	2384934
fig|588858.6.peg.2570	-	S7F (TCC→TTC)	0	0	0	1	0	0	0	0	Tail fiber assembly protein	A	0	G→A	missense	STM14_RS12375 ←	2385990
fig|588858.6.peg.2576	-	S47C (AGC→TGC)	1	1	1	1	1	1	1	1	Uncharacterized protein, YdfU family	P	0	T→A	missense	STM14_RS12410 ←	2391971
fig|588858.6.peg.2576	-	F42Y (TTT→TAT)	1	1	1	1	1	1	1	1	Uncharacterized protein, YdfU family	P	0	A→T	missense	STM14_RS12410 ←	2391985
fig|588858.6.peg.2576	-	S22A (TCG→GCG)	1	1	1	1	1	1	1	1	Uncharacterized protein, YdfU family	P	0	A→C	missense	STM14_RS12410 ←	2392046
fig|588858.6.peg.2578	-	I628V (ATT→GTT)	0	0	1	0	0	0	0	0	E3 ubiquitin-protein ligase SspH2	A	0	T→C	missense	STM14_RS12420 ←	2392923
fig|588858.6.peg.2602	-	I471T (ATT→ACT)	0	0	1	0	0	0	0	0	ABC-type siderophore export system, fused ATPase and permease components	A	0	A→G	missense	STM14_RS12530 ←	2412547
fig|588858.6.peg.2603	-	E13E (GAG→GAA)	0	0	0	1	0	0	0	0	Alpha-ketoglutarate-dependent dioxygenase AlkB (EC 1.14.11.33)	A	0	C→T	synonymous	STM14_RS12535 ←	2414646
fig|588858.6.peg.2606	-	coding (517/1137 nt)	0	0	0	1	0	0	0	0	Outer membrane porin OmpC	A	0	(T)5→4	coding_indel	STM14_RS12550 ←	2417616
fig|588858.6.peg.2619	-	V76I (GTC→ATC)	0	0	1	0	0	0	0	0	Transcriptional regulator STM2281, LysR family	A	0	G→A	missense	STM14_RS12615 →	2438314
fig|588858.6.peg.2626	-	coding (621/1023 nt)	0	0	0	1	0	0	0	0	Deubiquitinating protease ElaD	A	0	+A	coding_indel	STM14_RS12650 →	2446899
fig|588858.6.peg.2629	-	L399L (CTG→CTA)	0	0	0	1	0	0	0	0	L-rhamnonate transporter (predicted by genome context)	A	0	C→T	synonymous	STM14_RS12660 ←	2448515
us_fig|588858.6.peg.2635<>us_fig|588858.6.peg.2636	us_-<>us_-	intergenic (‑126/‑155)	0	0	0	1	0	0	0	0	Lipopolysaccharide core heptose(II)-phosphate phosphatase @ Polymyxin resistance protein PmrG / UDP-4-amino-4-deoxy-L-arabinose--oxoglutarate aminotransferase (EC 2.6.1.87)	A	0	T→C	intergenic	STM14_RS12690 ← / → STM14_RS12695	2455351
fig|588858.6.peg.2643	-	G25C (GGC→TGC)	0	1	0	0	0	0	0	0	Signal transduction protein PmrD, part of PhoPQ-PmrD-PmrAB multicomponent regulatory system	A	0	C→A	missense	STM14_RS12730 ←	2463056
fig|588858.6.peg.2644	-	A20V (GCT→GTT)	0	1	0	0	0	0	0	0	O-succinylbenzoic acid--CoA ligase (EC 6.2.1.26)	A	0	G→A	missense	STM14_RS12735 ←	2464535
us_fig|588858.6.peg.2656<>ds_fig|588858.6.peg.2658	us_-<>ds_-	intergenic (‑465/+423)	0	0	1	0	0	0	0	0	Putative von Willebrand factor, vWF type A domain protein STM2315 / NADH-ubiquinone oxidoreductase chain N (EC 1.6.5.3)	A	0	(T)5→6	intergenic	STM14_RS12785 ← / ← STM14_RS12790	2475483
fig|588858.6.peg.2660	-	V206A (GTG→GCG)	1	1	1	1	1	1	1	1	NADH-ubiquinone oxidoreductase chain L (EC 1.6.5.3)	P	0	A→G	missense	STM14_RS12800 ←	2480438
fig|588858.6.peg.2666	-	G211D (GGC→GAC)	0	0	0	1	0	0	0	0	NADH-ubiquinone oxidoreductase chain F (EC 1.6.5.3)	A	0	C→T	missense	STM14_RS12830 ←	2486909
fig|588858.6.peg.2672	-	S40F (TCT→TTT)	0	1	0	0	0	0	0	0	LysR family transcriptional regulator LrhA	A	0	G→A	missense	STM14_RS12860 ←	2492497
fig|588858.6.peg.2673	-	Y215D (TAT→GAT)	0	0	1	0	0	0	0	0	Alanine transaminase (EC 2.6.1.2)	A	0	T→G	missense	STM14_RS12865 →	2494189
fig|588858.6.peg.2676	-	E168E (GAA→GAG)	0	1	1	1	0	0	0	0	Hexitol phosphatase HxpA (EC 3.1.3.22) (EC 3.1.3.23) (EC 3.1.3.50)	A	0	T→C	synonymous	STM14_RS12880 ←	2497623
ds_fig|588858.6.peg.2681<>ds_fig|588858.6.peg.2682	ds_-<>ds_-	intergenic (+38/+11)	0	0	0	1	0	0	0	0	Uncharacterized protein YfcC / Transketolase, C-terminal section (EC 2.2.1.1)	A	0	T→C	intergenic	STM14_RS12905 → / ← STM14_RS12910	2504690
fig|588858.6.peg.2686	-	I11I (ATC→ATT)	0	1	0	0	0	0	0	0	PTS system, IIA component	A	0	G→A	synonymous	STM14_RS12930 ←	2508650
fig|588858.6.peg.2710	-	S88P (TCC→CCC)	0	1	0	0	0	0	0	0	Acetyl-coenzyme A carboxyl transferase beta chain (EC 6.4.1.2)	A	0	A→G	missense	STM14_RS13045 ←	2530895
fig|588858.6.peg.2736	-	I211V (ATT→GTT)	0	0	1	0	0	0	0	0	Outer-membrane-phospholipid-binding lipoprotein MlaA	A	0	T→C	missense	STM14_RS13175 ←	2555440
us_fig|588858.6.peg.2736<>us_fig|588858.6.peg.2737	us_-<>us_-	intergenic (‑87/‑202)	0	0	0	1	0	0	0	0	Outer-membrane-phospholipid-binding lipoprotein MlaA / Inner membrane protein YfdC	A	0	T→C	intergenic	STM14_RS13175 ← / → STM14_RS13180	2556157
fig|588858.6.peg.2739	-	V140V (GTT→GTC)	0	1	0	0	0	0	0	0	Phosphoglycerate transport system transcriptional regulatory protein PgtA	A	0	A→G	synonymous	STM14_RS13195 ←	2559641
fig|588858.6.peg.2740	-	Q334* (CAG→TAG)	0	0	0	1	0	0	0	0	Phosphoglycerate transport system sensor protein PgtB	A	0	G→A	stop	STM14_RS13200 ←	2561057
fig|588858.6.peg.2751	-	V346A (GTA→GCA)	0	0	0	1	0	0	0	0	Chloride channel protein	A	0	T→C	missense	STM14_RS13245 →	2571721
us_fig|588858.6.peg.2756<>us_fig|588858.6.peg.2757	us_-<>us_-	intergenic (‑40/‑303)	0	0	1	0	0	0	0	0	Manganese transport protein MntH / Na+ dependent nucleoside transporter NupC	A	0	T→C	intergenic	STM14_RS13265 ← / → STM14_RS13270	2576552
us_fig|588858.6.peg.2758<>ds_STM14_RS13280	us_-<>ds_-	intergenic (‑126/+65)	0	1	0	0	0	0	0	0	c-di-GMP phosphodiesterase (EC 3.1.4.52) => PdeA / -	A	0	A→C	intergenic	STM14_RS13275 ← / ← STM14_RS13280	2580425
ds_STM14_RS13310<>us_STM14_RS13315	ds_-<>us_-	intergenic (+34/‑8)	0	0	1	0	0	0	0	0	- / -	A	0	A→T	intergenic	STM14_RS13310 → / → STM14_RS13315	2583619
us_fig|588858.6.peg.2765<>us_fig|588858.6.peg.2766	us_-<>us_-	intergenic (‑169/‑87)	0	0	1	0	0	0	0	0	Xanthosine phosphorylase (EC 2.4.2.1) / Uncharacterized outer membrane protein YfeN	A	0	T→C	intergenic	STM14_RS13340 ← / → STM14_RS13345	2587412
fig|588858.6.peg.2810	-	E330* (GAA→TAA)	0	0	1	0	0	0	0	0	Phosphate acetyltransferase (EC 2.3.1.8), ethanolamine utilization-specific	A	0	C→A	stop	STM14_RS13565 ←	2627124
fig|588858.6.peg.2818	-	I161F (ATC→TTC)	0	1	1	1	0	0	0	0	Transketolase (EC 2.2.1.1)	A	0	A→T	missense	STM14_RS13605 →	2635532
fig|588858.6.peg.2819	-	E35G (GAA→GGA)	0	0	0	1	0	0	0	0	hypothetical protein	A	0	T→C	missense	STM14_RS13610 ←	2637242
ds_fig|588858.6.peg.2822<>ds_fig|588858.6.peg.2823	ds_-<>ds_-	intergenic (+48/+401)	0	0	0	1	0	0	0	0	UPF0214 protein YfeW / Protein AegA	A	0	A→G	intergenic	STM14_RS13625 → / ← STM14_RS13630	2640766
us_fig|588858.6.peg.2823<>us_fig|588858.6.peg.2824	us_-<>us_-	intergenic (‑52/‑134)	0	0	1	0	0	0	0	0	Protein AegA / Nitrate/nitrite sensor protein NarQ	A	0	T→C	intergenic	STM14_RS13630 ← / → STM14_RS13635	2643180
us_fig|588858.6.peg.2823<>us_fig|588858.6.peg.2824	us_-<>us_-	intergenic (‑88/‑98)	0	0	0	1	0	0	0	0	Protein AegA / Nitrate/nitrite sensor protein NarQ	A	0	T→A	intergenic	STM14_RS13630 ← / → STM14_RS13635	2643216
fig|588858.6.peg.2831	-	R72C (CGT→TGT)	0	0	0	1	0	0	0	0	Phosphoribosylaminoimidazole-succinocarboxamide synthase (EC 6.3.2.6)	A	0	G→A	missense	STM14_RS13670 ←	2654156
fig|588858.6.peg.2834	-	coding (22/639 nt)	0	0	0	1	0	0	0	0	Glycine cleavage system transcriptional antiactivator GcvR	A	0	(T)8→9	coding_indel	STM14_RS13685 →	2656574
fig|588858.6.peg.2837	-	V217L (GTG→TTG)	0	0	1	0	0	0	0	0	Putative permease PerM (= YfgO)	A	0	C→A	missense	STM14_RS13700 ←	2658667
fig|588858.6.peg.2847	-	F79L (TTC→TTA)	0	0	1	0	0	0	0	0	Exopolyphosphatase (EC 3.6.1.11)	A	0	C→A	missense	STM14_RS13745 →	2668796
us_fig|588858.6.peg.2849<>us_fig|588858.6.peg.2850	us_-<>us_-	intergenic (‑70/‑109)	0	0	0	1	0	0	0	0	hypothetical protein / Uncharacterized protein YfgG	A	0	C→A	intergenic	STM14_RS13755 ← / → STM14_RS13760	2672654
STM14_RS13790	-	pseudogene (3689/6153 nt)	0	1	0	0	0	0	0	0	-	A	0	T→C	pseudogene	STM14_RS13790 ←	2681606
STM14_RS13795	-	pseudogene (3150/7307 nt)	0	1	0	0	0	0	0	0	-	A	0	C→T	pseudogene	STM14_RS13795 ←	2690112
fig|588858.6.peg.2870	-	G126G (GGG→GGT)	0	0	0	1	0	0	0	0	Cytoskeleton protein RodZ	A	0	C→A	synonymous	STM14_RS13845 ←	2709580
fig|588858.6.peg.2872	-	E151E (GAA→GAG)	0	0	0	1	0	0	0	0	23S rRNA (adenine(2503)-C(2))-methyltransferase @ tRNA (adenine(37)-C(2))-methyltransferase (EC 2.1.1.192)	A	0	T→C	synonymous	STM14_RS13850 ←	2710963
fig|588858.6.peg.2876	-	T92T (ACT→ACC)	0	1	0	0	0	0	0	0	Anaerobic dimethyl sulfoxide reductase chain B (EC 1.8.5.3), iron-sulfur binding subunit	A	0	A→G	synonymous	STM14_RS13870 ←	2714193
fig|588858.6.peg.2879	sspA	D556N (GAT→AAT)	0	0	1	0	0	0	0	0	Alpha-2-macroglobulin	A	0	C→T	missense	STM14_RS13885 ←	2722584
fig|588858.6.peg.4278	hscB	L79V (CTG→GTG)	0	0	1	0	0	0	0	0	Acetolactate synthase large subunit (EC 2.2.1.6)	A	0	G→C	missense	STM14_RS20575 ←	2731893
fig|588858.6.peg.2906	-	M186K (ATG→AAG)	0	0	1	0	0	0	0	0	Serine hydroxymethyltransferase (EC 2.1.2.1)	A	0	A→T	missense	STM14_RS14000 ←	2745931
fig|588858.6.peg.2918	-	D915N (GAC→AAC)	0	0	0	1	0	0	0	0	Phosphoribosylformylglycinamidine synthase, synthetase subunit (EC 6.3.5.3) / Phosphoribosylformylglycinamidine synthase, glutamine amidotransferase subunit (EC 6.3.5.3)	A	0	C→T	missense	STM14_RS14050 ←	2760952
fig|588858.6.peg.2927	-	T240T (ACG→ACA)	0	1	1	1	0	0	0	0	Putative transmembrane transport protein	A	0	C→T	synonymous	STM14_RS14095 ←	2771444
ds_fig|588858.6.peg.2937<>us_fig|588858.6.peg.2939	ds_-<>us_-	intergenic (+455/‑24)	1	1	1	1	1	1	1	1	Leucine-rich-repeat protein / hypothetical protein	P	0	(GGGCAA)9→10	intergenic	STM14_RS14145 → / → STM14_RS25180	2782477
us_STM14_RS25200<>us_STM14_RS14155	us_-<>us_-	intergenic (‑84/‑23)	0	1	0	0	0	0	0	0	- / -	A	0	G→A	intergenic	STM14_RS25200 ← / → STM14_RS14155	2784519
fig|588858.6.peg.2942	-	F24F (TTT→TTC)	0	0	1	0	0	0	0	0	Phage tail fiber, tail fiber assembly protein Tfa	A	0	A→G	synonymous	STM14_RS14160 ←	2785373
fig|588858.6.peg.2944	-	A369T (GCC→ACC)	0	1	0	0	0	0	0	0	Phage tail fiber, side tail fiber protein Stf	A	0	C→T	missense	STM14_RS14170 ←	2787523
STM14_RS14355	-	N147S (AAT→AGT)	0	0	1	0	0	0	0	0	-	A	0	T→C	missense	STM14_RS14355 ←	2817738
ds_STM14_RS14400<>us_fig|588858.6.peg.2991	ds_-<>us_-	intergenic (+333/‑124)	0	1	0	0	0	0	0	0	- / prophage protein	A	0	C→T	intergenic	STM14_RS14400 → / → STM14_RS14405	2824008
fig|588858.6.peg.2993	-	Y512N (TAT→AAT)	1	1	1	1	1	1	1	1	Exodeoxyribonuclease VIII (EC 3.1.11.-)	P	0	T→A	missense	STM14_RS14415 →	2826322
fig|588858.6.peg.2993	-	L513Q (CTG→CAG)	1	1	1	1	1	1	1	1	Exodeoxyribonuclease VIII (EC 3.1.11.-)	P	0	T→A	missense	STM14_RS14415 →	2826326
us_fig|588858.6.peg.3001<>ds_STM14_RS25220	us_-<>ds_-	intergenic (‑37/+124)	0	0	0	1	0	0	0	0	RNA polymerase sigma factor RpoE / -	A	0	C→T	intergenic	STM14_RS14455 ← / ← STM14_RS25220	2833874
fig|588858.6.peg.3002	-	R128R (CGT→CGC)	0	0	0	1	0	0	0	0	L-aspartate oxidase (EC 1.4.3.16)	A	0	T→C	synonymous	STM14_RS14460 →	2834645
STM14_RS14550	-	noncoding (531/1554 nt)	0	0	0	0	0	0	1	1	-	A	0	C→T	noncoding	STM14_RS14550 ←	2855049
us_STM14_RS14550<>ds_fig|588858.6.peg.3019	us_-<>ds_-	intergenic (‑145/+309)	0	0	0	1	0	0	0	0	- / Chaperone protein ClpB (ATP-dependent unfoldase)	A	0	T→C	intergenic	STM14_RS14550 ← / ← STM14_RS14555	2855724
fig|588858.6.peg.3031	-	A164V (GCA→GTA)	0	0	1	0	0	0	0	0	tRNA (guanine(37)-N(1))-methyltransferase (EC 2.1.1.228)	A	0	G→A	missense	STM14_RS14615 ←	2869455
ds_fig|588858.6.peg.3037<>us_fig|588858.6.peg.3038	ds_-<>us_-	intergenic (+70/‑51)	0	0	1	0	0	0	0	0	Putative membrane protein YfjD / hypothetical protein	A	0	C→T	intergenic	STM14_RS14640 → / → STM14_RS14645	2874813
fig|588858.6.peg.3050	-	G416G (GGC→GGT)	0	0	1	0	0	0	0	0	Type I secretion system ATPase, LssB family LapB	A	0	C→T	synonymous	STM14_RS14695 →	2895689
fig|588858.6.peg.3058	-	A574T (GCC→ACC)	0	0	1	0	0	0	0	0	DNA primase, phage associated	A	0	G→A	missense	STM14_RS14735 →	2905445
fig|588858.6.peg.3061	-	R56R (CGC→CGG)	0	1	0	0	0	0	0	0	hypothetical protein	A	0	C→G	synonymous	STM14_RS14745 →	2907793
fig|588858.6.peg.3061	-	I179M (ATC→ATG)	0	1	0	0	0	0	0	0	hypothetical protein	A		C→G	missense	STM14_RS14745 →	2908162
fig|588858.6.peg.3061	-	F230F (TTT→TTC)	0	0	1	0	0	0	0	0	hypothetical protein	A	0	T→C	synonymous	STM14_RS14745 →	2908315
fig|588858.6.peg.3064	-	P82Q (CCG→CAG)	0	1	0	0	0	0	0	0	hypothetical protein	A		C→A	missense	STM14_RS14755 →	2909293
STM14_RS14800	-	pseudogene (300/1542 nt)	1	1	1	1	1	1	1	1	-	P	0	A→C	pseudogene	STM14_RS14800 ←	2917346
ds_STM14_RS14810<>us_fig|588858.6.peg.3076	ds_-<>us_-	intergenic (+303/‑632)	0	1	0	0	0	0	0	0	- / Integrase	A	0	T→C	intergenic	STM14_RS14810 → / → STM14_RS14815	2920032
fig|588858.6.peg.3089	-	coding (561/573 nt)	0	1	0	0	0	0	0	0	Phage DNA invertase	A	0	(A)7→6	coding_indel	STM14_RS14880 →	2935637
us_fig|588858.6.peg.3094<>ds_STM14_RS25255	us_-<>ds_-	intergenic (‑68/+458)	0	1	0	0	0	0	0	0	Outer Membrane Siderophore Receptor IroN / -	A	0	T→C	intergenic	STM14_RS14905 ← / ← STM14_RS25255	2946072
STM14_RS26120	-	P46P (CCC→CCA)	0	0	1	0	0	0	0	0	-	A	0	C→A	synonymous	STM14_RS26120 →	2948298
STM14_RS25260	-	W46* (TGG→TGA)	0	0	0	1	0	0	0	0	-	A	0	G→A	stop	STM14_RS25260 →	2949773
fig|588858.6.peg.3101	-	Y10C (TAC→TGC)	0	0	0	1	0	0	0	0	Tricarboxylate transport sensor protein TctE	A	0	T→C	missense	STM14_RS14940 ←	2953981
ds_fig|588858.6.peg.3106<>us_fig|588858.6.peg.3108	ds_-<>us_-	intergenic (+40/‑254)	0	0	0	1	0	0	0	0	Tripartite tricarboxylate transporter TctA family / Carbon starvation induced protein CsiD	A	0	C→T	intergenic	STM14_RS14965 → / → STM14_RS14970	2957813
fig|588858.6.peg.3134	-	G142S (GGC→AGC)	0	1	0	0	0	0	0	0	Uncharacterized MFS-type transporter STM2812	A	0	G→A	missense	STM14_RS15095 →	2980098
us_fig|588858.6.peg.3138<>ds_fig|588858.6.peg.3139	us_-<>ds_-	intergenic (‑306/+40)	0	0	0	1	0	0	0	0	Putative glycoporin / S-ribosylhomocysteine lyase (EC 4.4.1.21) @ Autoinducer-2 production protein LuxS	A	0	C→T	intergenic	STM14_RS15115 ← / ← STM14_RS15120	2986465
fig|588858.6.peg.3175	-	R98R (CGT→CGC)	0	0	0	1	0	0	0	0	[NiFe] hydrogenase nickel incorporation-associated protein HypB	A	0	T→C	synonymous	STM14_RS15315 →	3020751
fig|588858.6.peg.3182	-	G103G (GGA→GGG)	0	1	0	0	0	0	0	0	Manganese ABC transporter, ATP-binding protein SitB	A	0	A→G	synonymous	STM14_RS15350 →	3027828
fig|588858.6.peg.3197	-	F5F (TTT→TTC)	0	1	1	1	0	0	0	0	Invasion protein IagB precursor	A	0	T→C	synonymous	STM14_RS15425 →	3041786
fig|588858.6.peg.3198	-	E279K (GAA→AAA)	0	1	0	0	0	0	0	0	Type III secretion injected virulence protein (YopH,tyrosine phosphatase of FAK and p130cas, prevents phagocytosis)	A	0	C→T	missense	STM14_RS15430 ←	3043105
fig|588858.6.peg.2047	iacP	coding (28/249 nt)	0	0	0	1	0	0	0	0	K(+)/H(+) antiporter NhaP2	A	0	(T)6→7	coding_indel	STM14_RS09895 ←	3044870
fig|588858.6.peg.3207	-	Y267C (TAT→TGT)	0	1	0	0	0	0	0	0	Type III secretion inner membrane protein (YscU,SpaS,EscU,HrcU,SsaU, homologous to flagellar export components); Surface presentation of antigens protein SpaS	A	0	T→C	missense	STM14_RS15475 ←	3052041
fig|588858.6.peg.433	spaM	E145V (GAG→GTG)	0	0	0	1	0	0	0	0	Putative periplasmic protein	A	0	T→A	missense	STM14_RS02025 ←	3056503
fig|588858.6.peg.3214	-	coding (41/1296 nt)	0	0	1	0	0	0	0	0	Type III secretion cytoplasmic ATP synthase (EC 3.6.3.14, YscN,SpaL,MxiB,HrcN,EscN); Probable ATP synthase SpaL (EC 3.6.3.14) (Invasion protein InvC)	A	0	(T)6→7	coding_indel	STM14_RS15510 ←	3058169
us_fig|588858.6.peg.3219<>us_fig|588858.6.peg.3220	us_-<>us_-	intergenic (‑351/‑106)	0	0	0	1	0	0	0	0	Type III secretion thermoregulatory protein (LcrF,VirF,transcription regulation of virulence plasmid) / Invasion protein invH precursor	A	0	(T)8→7	intergenic	STM14_RS15535 ← / → STM14_RS15540	3064520
ds_STM14_RS15550<>ds_fig|588858.6.peg.3221	ds_-<>ds_-	intergenic (+92/+181)	0	1	0	0	0	0	0	0	- / hypothetical protein	A	0	A→G	intergenic	STM14_RS15550 → / ← STM14_RS15555	3066373
fig|588858.6.peg.3236	-	L123R (CTG→CGG)	0	0	1	0	0	0	0	0	L-threonate dehydrogenase (NAD+)	A	0	A→C	missense	STM14_RS15630 ←	3081497
fig|588858.6.peg.3237	-	M114I (ATG→ATA)	0	0	0	1	0	0	0	0	L-threonate/D-erythronate transcriptional regulator, DeoR family	A	0	G→A	missense	STM14_RS15635 →	3082402
us_fig|588858.6.peg.3238<>us_fig|588858.6.peg.3239	us_-<>us_-	intergenic (‑147/‑24)	0	1	1	1	0	0	0	0	Transcriptional regulator, MarR family / Hydroxyaromatic non-oxidative decarboxylase protein B (EC 4.1.1.-)	A	0	T→C	intergenic	STM14_RS15640 ← / → STM14_RS15645	3083395
ds_fig|588858.6.peg.3241<>ds_fig|588858.6.peg.3242	ds_-<>ds_-	intergenic (+34/+11)	0	1	0	0	0	0	0	0	Hydroxyaromatic non-oxidative decarboxylase protein D (EC 4.1.1.-) / RNA polymerase sigma factor RpoS	A	0	G→T	intergenic	STM14_RS15655 → / ← STM14_RS15660	3085720
fig|588858.6.peg.3266	-	coding (78/1059 nt)	0	0	0	1	0	0	0	0	CRISPR-associated protein, Cse4 family	A	0	(T)5→4	coding_indel	STM14_RS15745 ←	3102000
fig|588858.6.peg.3274	-	A193A (GCT→GCA)	0	0	1	0	0	0	0	0	Sulfite reductase [NADPH] flavoprotein alpha-component (EC 1.8.1.2)	A	0	A→T	synonymous	STM14_RS15780 ←	3112108
us_fig|588858.6.peg.3276<>ds_fig|588858.6.peg.3282	us_-<>ds_-	intergenic (‑1925/+85)	0	0	1	0	0	0	0	0	STY3078 protein / 7-carboxy-7-deazaguanine synthase (EC 4.3.99.3)	A	0	A→G	intergenic	STM14_RS15790 ← / ← STM14_RS15795	3116282
fig|588858.6.peg.3301	-	K214E (AAA→GAA)	0	1	0	0	0	0	0	0	NADPH-dependent 7-cyano-7-deazaguanine reductase (EC 1.7.1.13)	A	0	A→G	missense	STM14_RS15880 →	3138330
us_fig|588858.6.peg.3308<>us_fig|588858.6.peg.3311	us_-<>us_-	intergenic (‑339/‑216)	0	0	1	0	0	0	0	0	L-fuculose phosphate aldolase (EC 4.1.2.17) / Fucose permease	A	0	(T)6→7	intergenic	STM14_RS15910 ← / → STM14_RS15915	3146465
fig|588858.6.peg.3313	-	L259L (CTC→CTA)	0	1	0	0	0	0	0	0	L-fuculokinase (EC 2.7.1.51)	A	0	C→A	synonymous	STM14_RS15925 →	3150681
fig|588858.6.peg.3318	-	coding (138/918 nt)	0	0	1	0	0	0	0	0	Glycine cleavage system transcriptional activator GcvA	A	0	(A)6→7	coding_indel	STM14_RS15950 ←	3154861
us_fig|588858.6.peg.3318<>ds_fig|588858.6.peg.3319	us_-<>ds_-	intergenic (‑49/+298)	0	1	0	0	0	0	0	0	Glycine cleavage system transcriptional activator GcvA / Uncharacterized lipoprotein YgdI	A	0	G→A	intergenic	STM14_RS15950 ← / ← STM14_RS15955	3155047
fig|588858.6.peg.3323	-	D79N (GAT→AAT)	0	0	0	1	0	0	0	0	HesA/MoeB/ThiF family protein => sulfur transfer pathway protein CsdL	A	0	C→T	missense	STM14_RS15975 ←	3159224
us_fig|588858.6.peg.3337<>ds_fig|588858.6.peg.3338	us_-<>ds_-	intergenic (‑73/+143)	0	1	0	0	0	0	0	0	Prolipoprotein diacylglyceryl transferase / FIG001592: Phosphocarrier protein kinase/phosphorylase, nitrogen regulation associated	A	0	T→A	intergenic	STM14_RS16055 ← / ← STM14_RS16060	3179575
fig|588858.6.peg.3338	-	T238T (ACG→ACA)	0	0	0	1	0	0	0	0	FIG001592: Phosphocarrier protein kinase/phosphorylase, nitrogen regulation associated	A	0	C→T	synonymous	STM14_RS16060 ←	3181251
fig|588858.6.peg.3338	-	C49Y (TGT→TAT)	0	1	0	0	0	0	0	0	FIG001592: Phosphocarrier protein kinase/phosphorylase, nitrogen regulation associated	A	0	C→T	missense	STM14_RS16060 ←	3181819
fig|588858.6.peg.3349	-	G87S (GGC→AGC)	0	1	0	0	0	0	0	0	Diaminopimelate decarboxylase (EC 4.1.1.20)	A	0	C→T	missense	STM14_RS16115 ←	3193508
fig|588858.6.peg.3362	-	K161K (AAA→AAG)	0	1	0	0	0	0	0	0	hypothetical protein	A	0	T→C	synonymous	STM14_RS16180 ←	3205879
STM14_RS26130	-	pseudogene (233/242 nt)	1	1	1	1	1	1	1	1	-	P	0	A→C	pseudogene	STM14_RS26130 ←	3213731
us_STM14_RS16235<>ds_fig|588858.6.peg.3377	us_-<>ds_-	intergenic (‑49/+31)	0	0	1	0	0	0	0	0	- / Uncharacterized lipoprotein YgeR	A	0	A→T	intergenic	STM14_RS16235 ← / ← STM14_RS16240	3216683
fig|588858.6.peg.3390	-	G166G (GGC→GGT)	0	0	1	0	0	0	0	0	FIG01964566: Predicted membrane protein, hemolysin III homolog	A	0	G→A	synonymous	STM14_RS16300 ←	3227315
us_fig|588858.6.peg.3390<>ds_fig|588858.6.peg.3391	us_-<>ds_-	intergenic (‑138/+26)	0	0	1	0	0	0	0	0	FIG01964566: Predicted membrane protein, hemolysin III homolog / RNA-binding domain protein	A	0	(A)5→6	intergenic	STM14_RS16300 ← / ← STM14_RS16305	3227950
fig|588858.6.peg.3425	-	L128R (CTG→CGG)	0	0	0	1	0	0	0	0	L-galactonate-5-dehydrogenase	A	0	A→C	missense	STM14_RS16470 ←	3263120
us_fig|588858.6.peg.3426<>us_STM14_RS26140	us_-<>us_-	intergenic (‑276/‑303)	0	1	1	1	0	0	0	0	D-mannonate oxidoreductase (EC 1.1.1.57) / -	A	0	T→C	intergenic	STM14_RS16475 ← / → STM14_RS26140	3265253
fig|588858.6.peg.3448	-	G166S (GGC→AGC)	0	0	1	0	0	0	0	0	Nucleoside 5-triphosphatase RdgB (dHAPTP, dITP, XTP-specific) (EC 3.6.1.66)	A	0	G→A	missense	STM14_RS16575 →	3282145
fig|588858.6.peg.3476	-	G38G (GGC→GGT)	0	0	0	1	0	0	0	0	Putative oxidoreductase	A	0	G→A	synonymous	STM14_RS16705 ←	3306950
fig|588858.6.peg.3477	-	S62I (AGC→ATC)	0	1	0	0	0	0	0	0	Aldehyde dehydrogenase (EC 1.2.1.3)	A	0	G→T	missense	STM14_RS16710 →	3307409
us_fig|588858.6.peg.3480<>ds_fig|588858.6.peg.3482	us_-<>ds_-	intergenic (‑599/+127)	0	1	0	0	0	0	0	0	Orphan T6SS-Hcp-like protein STM3131 / Putative xylanase	A	0	(A)6→7	intergenic	STM14_RS16720 ← / ← STM14_RS16725	3310309
ds_fig|588858.6.peg.3488<>ds_fig|588858.6.peg.3489	ds_-<>ds_-	intergenic (+208/+92)	0	0	0	1	0	0	0	0	Uronate isomerase (EC 5.3.1.12) / Putative methyl-accepting chemotaxis protein	A	0	(T)7→8	intergenic	STM14_RS16755 → / ← STM14_RS16760	3318778
fig|588858.6.peg.3501	-	N197N (AAC→AAT)	0	0	0	1	0	0	0	0	Ni/Fe-hydrogenase 2 small subunit HybO (EC 1.12.99.6)	A	0	G→A	synonymous	STM14_RS16820 ←	3331423
fig|588858.6.peg.3501	-	coding (369/1119 nt)	0	0	1	0	0	0	0	0	Ni/Fe-hydrogenase 2 small subunit HybO (EC 1.12.99.6)	A	0	+T	coding_indel	STM14_RS16820 ←	3331645
fig|588858.6.peg.3513	-	L271F (CTC→TTC)	0	0	0	1	0	0	0	0	Cystathionine beta-lyase (EC 4.4.1.8)	A	0	C→T	missense	STM14_RS16875 →	3340056
fig|588858.6.peg.3519	-	I143L (ATC→CTC)	0	0	0	1	0	0	0	0	2-oxoglutarate/malate translocator	A	0	A→C	missense	STM14_RS16900 →	3345107
us_fig|588858.6.peg.3522<>us_fig|588858.6.peg.3523	us_-<>us_-	intergenic (‑310/‑178)	0	1	0	0	0	0	0	0	UPF0313 [4Fe-4S] protein YgiQ / TRAP-type C4-dicarboxylate transport system, periplasmic component	A	0	T→A	intergenic	STM14_RS16915 ← / → STM14_RS16920	3349671
fig|588858.6.peg.3525	-	coding (607/1308 nt)	0	1	0	0	0	0	0	0	TRAP-type C4-dicarboxylate transport system, large permease component	A	0	+C	coding_indel	STM14_RS16930 →	3351973
fig|588858.6.peg.3532	-	V385G (GTC→GGC)	0	1	0	0	0	0	0	0	Sensory histidine kinase QseC	A	0	T→G	missense	STM14_RS16965 →	3360859
fig|588858.6.peg.3546	-	T130T (ACT→ACG)	0	0	0	1	0	0	0	0	Zinc transporter ZupT	A	0	T→G	synonymous	STM14_RS17025 →	3371727
us_fig|588858.6.peg.3547<>us_fig|588858.6.peg.3548	us_-<>us_-	intergenic (‑134/‑266)	0	1	1	1	0	0	0	0	Probable 4-amino-4-deoxy-L-arabinose-phosphoundecaprenol flippase subunit ArnE / Putative arylsulfate sulfotransferase (EC 2.8.2.22)	A	0	A→G	intergenic	STM14_RS17030 ← / → STM14_RS17035	3372488
ds_fig|588858.6.peg.3567<>us_fig|588858.6.peg.3568	ds_-<>us_-	intergenic (+50/‑186)	0	0	0	1	0	0	0	0	SSU ribosomal protein S21p / DNA primase DnaG	A	0	G→A	intergenic	STM14_RS17120 → / → STM14_RS17125	3392573
fig|588858.6.peg.3584	-	L8L (CTG→TTG)	0	0	0	1	0	0	0	0	DedA family inner membrane protein YqjA	A	0	C→T	synonymous	STM14_RS17205 →	3413468
fig|588858.6.peg.3601	-	I438V (ATT→GTT)	0	1	1	0	0	0	0	0	L-threonine transporter, anaerobically inducible	A	0	T→C	missense	STM14_RS17290 ←	3428307
us_fig|588858.6.peg.3602<>ds_fig|588858.6.peg.3603	us_-<>ds_-	intergenic (‑33/+65)	0	1	0	0	0	0	0	0	Threonine dehydratase, catabolic (EC 4.3.1.19) / Threonine catabolic operon transcriptional activator TdcA	A	0	T→C	intergenic	STM14_RS17295 ← / ← STM14_RS17300	3430661
us_fig|588858.6.peg.3610<>us_fig|588858.6.peg.3611	us_-<>us_-	intergenic (‑419/‑111)	0	0	0	1	0	0	0	0	2-dehydro-3-deoxyglucarate aldolase (EC 4.1.2.20) / D-galactarate dehydratase (EC 4.2.1.42)	A	0	T→C	intergenic	STM14_RS17315 ← / → STM14_RS17320	3436811
fig|588858.6.peg.3626	-	E85G (GAA→GGA)	0	0	0	1	0	0	0	0	UPF0306 protein YhbP	A	0	T→C	missense	STM14_RS17395 ←	3451624
fig|588858.6.peg.3640	-	R77S (CGT→AGT)	0	0	0	1	0	0	0	0	tRNA pseudouridine(55) synthase (EC 5.4.99.25)	A	0	G→T	missense	STM14_RS17465 ←	3465944
fig|588858.6.peg.3678	nusA	Y391C (TAT→TGT)	0	0	0	1	0	0	0	0	Ribosome hibernation promoting factor Hpf	A	0	T→C	missense	STM14_RS17660 ←	3469828
fig|588858.6.peg.3646	-	coding (207/1065 nt)	0	0	0	1	0	0	0	0	hypothetical protein	A	0	(T)7→6	coding_indel	STM14_RS17500 ←	3474394
fig|588858.6.peg.3649	-	S121S (TCC→TCT)	0	0	0	1	0	0	0	0	Dihydropteroate synthase (EC 2.5.1.15)	A	0	G→A	synonymous	STM14_RS17520 ←	3477407
STM14_RS04670	hflB	A206T (GCG→ACG)	0	1	1	1	0	0	0	0	-	A	0	C→T	missense	STM14_RS04670 ←	3479904
fig|588858.6.peg.3672	-	A102V (GCT→GTT)	0	0	1	0	0	0	0	0	D-arabinose-5-phosphate isomerase (EC 5.3.1.13)	A	0	C→T	missense	STM14_RS17630 →	3495162
fig|588858.6.peg.3674	-	A31A (GCT→GCG)	0	0	0	1	0	0	0	0	Lipopolysaccharide export system protein LptC	A	0	T→G	synonymous	STM14_RS17640 →	3496520
fig|588858.6.peg.3688	-	G95V (GGC→GTC)	0	0	1	0	0	0	0	0	Glutamate synthase [NADPH] small chain (EC 1.4.1.13)	A	0	G→T	missense	STM14_RS17715 →	3513172
fig|588858.6.peg.2879	sspA	R96G (CGC→GGC)	0	0	0	0	0	0	1	1	Alpha-2-macroglobulin	A	0	G→C	missense	STM14_RS13885 ←	3524802
fig|588858.6.peg.3701	-	G71S (GGT→AGT)	0	0	1	0	0	0	0	0	SSU ribosomal protein S9p (S16e)	A	0	C→T	missense	STM14_RS17780 ←	3526484
fig|588858.6.peg.3711	-	E47E (GAA→GAG)	0	0	0	1	0	0	0	0	Fumarate hydratase class I, beta region (EC 4.2.1.2); L(+)-tartrate dehydratase beta subunit (EC 4.2.1.32)	A	0	T→C	synonymous	STM14_RS17830 ←	3536623
fig|588858.6.peg.3713	-	M238I (ATG→ATA)	0	0	0	1	0	0	0	0	Sodium-dependent anion transporter family	A	0	C→T	missense	STM14_RS17840 ←	3538250
fig|588858.6.peg.3725	-	T110K (ACG→AAG)	0	1	1	1	0	0	0	0	TldD protein, part of TldE/TldD proteolytic complex	A	0	G→T	missense	STM14_RS17900 ←	3549366
fig|588858.6.peg.3730	-	Y50C (TAT→TGT)	0	1	1	0	0	0	0	0	Rod shape-determining protein MreC	A	0	T→C	missense	STM14_RS17925 ←	3557202
fig|588858.6.peg.3733	-	A229T (GCA→ACA)	0	0	0	1	0	0	0	0	Acryloyl-CoA reductase AcuI/YhdH (EC 1.3.1.84)	A	0	G→A	missense	STM14_RS17945 →	3561594
us_fig|588858.6.peg.3746<>us_fig|588858.6.peg.3748	us_-<>us_-	intergenic (‑109/‑305)	0	1	0	0	0	0	0	0	Probable acrEF/envCD operon repressor EnvR / Multidrug efflux system AcrEF-TolC, membrane fusion component AcrE	A	0	A→G	intergenic	STM14_RS18010 ← / → STM14_RS18015	3574698
fig|588858.6.peg.3769	-	R91R (AGA→AGG)	0	0	0	1	0	0	0	0	DNA-directed RNA polymerase alpha subunit (EC 2.7.7.6)	A	0	T→C	synonymous	STM14_RS18140 ←	3597876
fig|588858.6.peg.3770	-	N74D (AAC→GAC)	0	0	0	1	0	0	0	0	SSU ribosomal protein S4p (S9e) @ SSU ribosomal protein S4p (S9e), zinc-independent	A	0	T→C	missense	STM14_RS18145 ←	3598575
us_fig|588858.6.peg.3776<>ds_fig|588858.6.peg.3777	us_-<>ds_-	intergenic (‑2/+2)	0	1	0	0	0	0	0	0	LSU ribosomal protein L30p (L7e) / SSU ribosomal protein S5p (S2e)	A	0	G→A	intergenic	STM14_RS18175 ← / ← STM14_RS18180	3601843
fig|588858.6.peg.3791	-	E180K (GAA→AAA)	0	0	1	0	0	0	0	0	LSU ribosomal protein L2p (L8e)	A	0	C→T	missense	STM14_RS18250 ←	3607945
us_fig|588858.6.peg.3795<>ds_STM14_RS25485	us_-<>ds_-	intergenic (‑138/+40)	0	0	1	0	0	0	0	0	SSU ribosomal protein S10p (S20e) / -	A	0	T→C	intergenic	STM14_RS18270 ← / ← STM14_RS25485	3610526
fig|588858.6.peg.3797	-	K33K (AAA→AAG)	0	1	0	0	0	0	0	0	Bacterioferritin (EC 1.16.3.1)	A	0	T→C	synonymous	STM14_RS18280 ←	3611610
fig|588858.6.peg.3802	-	R121C (CGT→TGT)	0	1	0	0	0	0	0	0	SSU ribosomal protein S12p (S23e)	A	0	G→A	missense	STM14_RS18305 ←	3616207
fig|588858.6.peg.3813	-	Q93Q (CAG→CAA)	0	0	0	1	0	0	0	0	Bis-ABC ATPase YheS	A	0	G→A	synonymous	STM14_RS18360 →	3623969
fig|588858.6.peg.3829	-	coding (736/2544 nt)	0	1	1	1	0	0	0	0	Nitrite reductase [NAD(P)H] large subunit (EC 1.7.1.4)	A	0	(C)5→6	coding_indel	STM14_RS18435 →	3638109
fig|588858.6.peg.3843	-	V375M (GTG→ATG)	0	1	1	1	0	0	0	0	Type IV pilus biogenesis protein PilQ	A	0	C→T	missense	STM14_RS18505 ←	3657224
fig|588858.6.peg.3853	-	E279G (GAG→GGG)	0	1	0	0	0	0	0	0	33 kDa chaperonin HslO	A	0	A→G	missense	STM14_RS18555 →	3668219
STM14_RS25515	-	H44R (CAT→CGT)	0	0	1	0	0	0	0	0	-	A	0	A→G	missense	STM14_RS25515 →	3677668
us_fig|588858.6.peg.3870<>us_fig|588858.6.peg.3871	us_-<>us_-	intergenic (‑573/‑21)	0	1	1	1	0	0	0	0	Maltodextrin phosphorylase (EC 2.4.1.1) / Transcriptional activator of maltose regulon, MalT	A	0	T→C	intergenic	STM14_RS18635 ← / → STM14_RS18640	3690777
fig|588858.6.peg.3875	-	P70S (CCG→TCG)	0	1	0	0	0	0	0	0	RNA-2',3'-PO4:RNA-5'-OH ligase	A	0	G→A	missense	STM14_RS18660 ←	3696271
fig|588858.6.peg.3876	-	I361V (ATC→GTC)	0	0	1	0	0	0	0	0	Putative ribonucleoprotein related-protein	A	0	T→C	missense	STM14_RS18665 ←	3697296
fig|588858.6.peg.3879	-	H187Y (CAT→TAT)	0	0	1	0	0	0	0	0	Glycerol-3-phosphate regulon repressor GlpR	A	0	G→A	missense	STM14_RS18675 ←	3700346
fig|588858.6.peg.3883	-	K5K (AAA→AAG)	0	1	0	0	0	0	0	0	Putative inner membrane protein	A	0	T→C	synonymous	STM14_RS18695 ←	3704515
fig|588858.6.peg.3887	-	A568D (GCC→GAC)	0	1	0	0	0	0	0	0	Putative dihydroxyacid dehydratase (EC 4.2.1.9)	A	0	C→A	missense	STM14_RS18715 →	3710672
fig|588858.6.peg.3897	-	coding (122/1341 nt)	0	1	0	0	0	0	0	0	Low-affinity gluconate/H+ symporter GntU	A	0	(A)6→7	coding_indel	STM14_RS18760 ←	3725076
ds_fig|588858.6.peg.3902<>us_fig|588858.6.peg.3903	ds_-<>us_-	intergenic (+184/‑80)	1	1	1	1	1	1	1	1	L-methionine N-acetyltransferase @ L-phenylalanine N-acetyltransferase (EC 2.3.1.53) / Putative ribokinase	P	0	(T)8→9	intergenic	STM14_RS18785 → / → STM14_RS18790	3729988
fig|588858.6.peg.3903	-	N346S (AAT→AGT)	0	0	1	0	0	0	0	0	Putative ribokinase	A	0	A→G	missense	STM14_RS18790 →	3731104
fig|588858.6.peg.3904	-	A189T (GCC→ACC)	0	1	0	0	0	0	0	0	hypothetical protein	A	0	G→A	missense	STM14_RS18795 →	3731862
fig|588858.6.peg.3912	-	coding (660/888 nt)	0	1	0	0	0	0	0	0	Glycerol-3-phosphate ABC transporter, permease protein UgpA (TC 3.A.1.1.3)	A	0	Δ1 bp	coding_indel	STM14_RS18835 ←	3739336
fig|588858.6.peg.3942	-	M428I (ATG→ATA)	0	0	0	1	0	0	0	0	Ribosome-associated ATPase RbbA	A	0	C→T	missense	STM14_RS18985 ←	3768114
us_fig|588858.6.peg.3943<>ds_fig|588858.6.peg.3945	us_-<>ds_-	intergenic (‑298/+8)	0	1	0	0	0	0	0	0	HlyD-like membrane fusion protein YhiI / Uncharacterized protein YhiN	A	0	A→G	intergenic	STM14_RS18990 ← / ← STM14_RS18995	3770759
us_fig|588858.6.peg.3964<>us_fig|588858.6.peg.3965	us_-<>us_-	intergenic (‑201/‑427)	0	0	0	1	0	0	0	0	Uncharacterized transcriptional regulator YhjB, LuxR family / Transcriptional regulator YhjC, LysR family	A	0	C→T	intergenic	STM14_RS19085 ← / → STM14_RS19090	3793972
fig|588858.6.peg.3976	-	K51E (AAA→GAA)	0	1	0	0	0	0	0	0	beta-1,4-glucanase (cellulase) (EC 3.2.1.4)	A	0	T→C	missense	STM14_RS19140 ←	3812078
fig|588858.6.peg.3991	-	I37I (ATC→ATT)	0	0	0	1	0	0	0	0	Dipeptide ABC transporter, permease protein DppB (TC 3.A.1.5.2)	A	0	G→A	synonymous	STM14_RS19210 ←	3827856
fig|588858.6.peg.3992	-	L362L (CTG→CTA)	0	0	0	1	0	0	0	0	Dipeptide ABC transporter, substrate-binding protein DppA (TC 3.A.1.5.2) @ Dipeptide chemoreceptor	A	0	C→T	synonymous	STM14_RS19215 ←	3828645
fig|588858.6.peg.4007	-	G274G (GGT→GGG)	0	1	0	0	0	0	0	0	Biotin sulfoxide reductase (EC 1.-.-.-) / Free methionine-(S)-sulfoxide reductase	A	0	A→C	synonymous	STM14_RS19290 ←	3845523
fig|588858.6.peg.4032	-	F3L (TTT→CTT)	0	1	1	1	0	0	0	0	Valine--pyruvate aminotransferase (EC 2.6.1.66)	A	0	T→C	missense	STM14_RS19395 →	3866429
fig|588858.6.peg.4032	-	D297V (GAT→GTT)	0	0	1	0	0	0	0	0	Valine--pyruvate aminotransferase (EC 2.6.1.66)	A	0	A→T	missense	STM14_RS19395 →	3867312
fig|588858.6.peg.4040	-	coding (163/987 nt)	0	0	0	1	0	0	0	0	2,3-diketo-L-gulonate-binding periplasmic protein yiaO precursor	A	0	(A)6→5	coding_indel	STM14_RS19435 →	3873826
fig|588858.6.peg.4041	-	coding (1017/1497 nt)	0	0	0	1	0	0	0	0	L-xylulose/3-keto-L-gulonate kinase (EC 2.7.1.-)	A	0	(T)8→9	coding_indel	STM14_RS19440 →	3875670
fig|588858.6.peg.4291	sgbH	E108K (GAA→AAA)	0	0	0	1	0	0	0	0	Guanosine-5'-triphosphate,3'-diphosphate pyrophosphatase (EC 3.6.1.40) @ Exopolyphosphatase (EC 3.6.1.11)	A	0	G→A	missense	STM14_RS20635 →	3876468
fig|588858.6.peg.4046	-	D167V (GAT→GTT)	0	0	0	1	0	0	0	0	Putative glycosyl hydrolase of unknown function (DUF1680)	A	0	A→T	missense	STM14_RS19465 →	3880090
fig|588858.6.peg.4057	-	I128S (ATT→AGT)	0	1	0	0	0	0	0	0	putative lipoprotein	A	0	T→G	missense	STM14_RS19520 →	3894575
fig|588858.6.peg.4066	-	Y61C (TAT→TGT)	0	1	0	0	0	0	0	0	Possible L-talarate permease	A	0	A→G	missense	STM14_RS19560 →	3906598
fig|588858.6.peg.4067	-	T34M (ACG→ATG)	0	0	1	0	0	0	0	0	Serine acetyltransferase (EC 2.3.1.30)	A	0	G→A	missense	STM14_RS19565 ←	3908531
fig|588858.6.peg.4072	-	T341T (ACC→ACA)	0	0	0	1	0	0	0	0	2,3-bisphosphoglycerate-independent phosphoglycerate mutase (EC 5.4.2.12)	A	0	C→A	synonymous	STM14_RS19590 →	3912278
fig|588858.6.peg.4081	-	F169L (TTT→CTT)	0	0	0	1	0	0	0	0	Lipopolysaccharide core heptosyltransferase I	A	0	T→C	missense	STM14_RS19630 →	3921493
fig|588858.6.peg.4084	-	N231S (AAT→AGT)	0	0	0	1	0	0	0	0	Lipopolysaccharide core biosynthesis protein RfaZ	A	0	T→C	missense	STM14_RS19645 ←	3924617
fig|588858.6.peg.4114	-	I297I (ATT→ATA)	0	1	0	0	0	0	0	0	Guanosine-3',5'-bis(diphosphate) 3'-pyrophosphohydrolase (EC 3.1.7.2) / GTP pyrophosphokinase (EC 2.7.6.5), (p)ppGpp synthetase II	A	0	T→A	synonymous	STM14_RS19780 →	3948652
fig|588858.6.peg.4119	-	M129I (ATG→ATA)	0	1	0	0	0	0	0	0	Xanthine permease @ Xanthine:proton symporter XanP	A	0	G→A	missense	STM14_RS19805 →	3955330
ds_STM14_RS19825<>ds_fig|588858.6.peg.4124	ds_-<>ds_-	intergenic (+174/+143)	0	0	1	0	0	0	0	0	- / hypothetical protein	A	0	Δ1 bp	intergenic	STM14_RS19825 → / ← STM14_RS19830	3962536
us_fig|588858.6.peg.4128<>us_fig|588858.6.peg.4129	us_-<>us_-	intergenic (‑490/‑524)	0	0	1	0	0	0	0	0	hypothetical protein / RmbA	A	0	T→C	intergenic	STM14_RS25570 ← / → STM14_RS19850	3967237
fig|588858.6.peg.4130	-	G366D (GGT→GAT)	0	0	0	1	0	0	0	0	autotransporter	A	0	G→A	missense	STM14_RS19855 →	3969549
us_fig|588858.6.peg.4136<>ds_fig|588858.6.peg.4138	us_-<>ds_-	intergenic (‑216/+4)	0	0	0	1	0	0	0	0	Mg(2+) transport ATPase, P-type (EC 3.6.3.2) / Mg(2+)-transport-ATPase-associated protein MgtC	A	0	(A)6→7	intergenic	STM14_RS19880 ← / ← STM14_RS19885	3978176
fig|588858.6.peg.4146	-	K59K (AAA→AAG)	0	1	0	0	0	0	0	0	PTS system, D-glucosaminate-specific IIA component (EC 2.7.1.203)	A	0	T→C	synonymous	STM14_RS19925 ←	3985846
fig|588858.6.peg.4169	-	N96D (AAC→GAC)	0	1	1	1	0	0	0	0	Transcriptional regulator, DeoR family	A	0	A→G	missense	STM14_RS20035 →	4008813
fig|588858.6.peg.4175	-	Y100H (TAT→CAT)	0	0	0	1	0	0	0	0	Putative periplasmic protein	A	0	A→G	missense	STM14_RS20070 ←	4015280
fig|588858.6.peg.4191	-	F313L (TTT→CTT)	0	0	1	0	0	0	0	0	Cytochrome c heme lyase subunit CcmL / Cytochrome c heme lyase subunit CcmH	A	0	A→G	missense	STM14_RS20130 ←	4026120
fig|588858.6.peg.4209	-	V67E (GTA→GAA)	0	1	1	1	0	0	0	0	2-dehydro-3-deoxyphosphogalactonate aldolase (EC 4.1.2.21)	A	0	A→T	missense	STM14_RS20215 ←	4045890
fig|588858.6.peg.4213	-	G48D (GGT→GAT)	0	0	0	1	0	0	0	0	Uncharacterized MFS-type transporter STM3832	A	0	G→A	missense	STM14_RS20235 →	4049191
fig|588858.6.peg.4227	-	I203I (ATT→ATC)	0	0	0	1	0	0	0	0	hypothetical protein	A	0	T→C	synonymous	STM14_RS20305 →	4065679
fig|588858.6.peg.4228	-	M181I (ATG→ATA)	0	0	0	1	0	0	0	0	Retron-type RNA-directed DNA polymerase (EC 2.7.7.49)	A	0	G→A	missense	STM14_RS20310 →	4066641
fig|588858.6.peg.4231	-	N298S (AAT→AGT)	0	0	0	1	0	0	0	0	Transcriptional regulator YidZ, LysR family	A	0	A→G	missense	STM14_RS20320 →	4069818
fig|588858.6.peg.4234	-	coding (263/1464 nt)	0	0	0	1	0	0	0	0	Adenine permease AdeP	A	0	(A)5→4	coding_indel	STM14_RS20335 ←	4072628
fig|588858.6.peg.4243	-	A438V (GCC→GTC)	0	0	0	1	0	0	0	0	ABC transporter substrate-binding protein STM3860	A	0	C→T	missense	STM14_RS20380 →	4082132
us_fig|588858.6.peg.4276<>us_STM14_RS20570	us_-<>us_-	intergenic (‑94/‑258)	0	0	0	1	0	0	0	0	AAA+ ATPase superfamily protein YifB/ComM, associated with DNA recombination / -	A	0	C→T	intergenic	STM14_RS20565 ← / → STM14_RS20570	4122168
fig|588858.6.peg.4281	-	K175K (AAA→AAG)	0	1	0	0	0	0	0	0	Dihydroxy-acid dehydratase (EC 4.2.1.9)	A	0	A→G	synonymous	STM14_RS20590 →	4126202
fig|588858.6.peg.4291	-	L409L (CTC→CTT)	0	1	0	0	0	0	0	0	Guanosine-5'-triphosphate,3'-diphosphate pyrophosphatase (EC 3.6.1.40) @ Exopolyphosphatase (EC 3.6.1.11)	A	0	G→A	synonymous	STM14_RS20635 ←	4135773
fig|588858.6.peg.4294	-	S84C (AGC→TGC)	0	1	1	1	0	0	0	0	Transcription termination factor Rho	A	0	A→T	missense	STM14_RS20650 →	4139524
fig|588858.6.peg.4296	-	R267R (CGT→CGC)	0	1	0	0	0	0	0	0	Lipopolysaccharide biosynthesis protein WzzE	A	0	T→C	synonymous	STM14_RS20660 →	4142679
fig|588858.6.peg.4314	-	A73V (GCC→GTC)	0	0	0	1	0	0	0	0	Putative inner membrane protein	A	0	C→T	missense	STM14_RS20770 →	4163468
fig|588858.6.peg.4320	-	S63A (TCC→GCC)	0	1	0	0	0	0	0	0	Diaminopimelate decarboxylase and/or diaminopimelate epimerase leader peptide	A	0	T→G	missense	STM14_RS20790 →	4165899
fig|588858.6.peg.1886	ubiB	A287V (GCG→GTG)	0	0	1	0	0	0	0	0	Heat shock protein HslJ	A	0	C→T	missense	STM14_RS09110 →	4193208
fig|588858.6.peg.4377	-	A421S (GCG→TCG)	0	0	0	1	0	0	0	0	Glutamine synthetase type I (EC 6.3.1.2)	A	0	C→A	missense	STM14_RS21090 ←	4229332
STM14_RS26210	-	V80I (GTC→ATC)	0	1	0	0	0	0	0	0	-	A	0	C→T	missense	STM14_RS26210 ←	4230762
fig|588858.6.peg.4387	-	coding (878/1383 nt)	0	0	0	1	0	0	0	0	2,3-dihydroxypropane-1-sulfonate exporter	A	0	(A)7→8	coding_indel	STM14_RS21140 ←	4241326
fig|588858.6.peg.4397	-	T20T (ACG→ACA)	0	1	0	0	0	0	0	0	D-aminoacyl-tRNA deacylase (EC 3.1.1.96)	A	0	G→A	synonymous	STM14_RS21190 →	4251854
fig|588858.6.peg.4405	-	Y212H (TAT→CAT)	0	0	0	1	0	0	0	0	Formate dehydrogenase formation protein FdhE	A	0	A→G	missense	STM14_RS21225 ←	4256165
fig|588858.6.peg.4406	-	coding (385/636 nt)	0	1	1	1	0	0	0	0	Formate dehydrogenase O gamma subunit (EC 1.2.1.2)	A	0	Δ1 bp	coding_indel	STM14_RS21230 ←	4257046
fig|588858.6.peg.4408	-	M163R (ATG→AGG)	0	0	0	1	0	0	0	0	Formate dehydrogenase O alpha subunit (EC 1.2.1.2) @ selenocysteine-containing	A	0	A→C	missense	STM14_RS21240 ←	4260905
ds_fig|588858.6.peg.4426<>ds_fig|588858.6.peg.4427	ds_-<>ds_-	intergenic (+32/+126)	0	1	0	0	0	0	0	0	Oligogalacturonide-Rhamnogalacturonide-specific porin / Predicted rhamnogalacturonide-specific TRAP-type transporter, large transmembrane component RhiC	A	0	+T	intergenic	STM14_RS21325 → / ← STM14_RS21330	4276851
fig|588858.6.peg.4427	-	Y387H (TAT→CAT)	0	1	0	0	0	0	0	0	Predicted rhamnogalacturonide-specific TRAP-type transporter, large transmembrane component RhiC	A	0	A→G	missense	STM14_RS21330 ←	4277126
us_fig|588858.6.peg.4429<>us_fig|588858.6.peg.4430	us_-<>us_-	intergenic (‑1/‑328)	0	0	0	1	0	0	0	0	Predicted rhamnogalacturonide-specific TRAP-type transporter, substrate-binding component RhiA / Superoxide dismutase [Mn] (EC 1.15.1.1)	A	0	G→T	intergenic	STM14_RS21340 ← / → STM14_RS21345	4279795
us_fig|588858.6.peg.4429<>us_fig|588858.6.peg.4430	us_-<>us_-	intergenic (‑135/‑194)	0	0	0	1	0	0	0	0	Predicted rhamnogalacturonide-specific TRAP-type transporter, substrate-binding component RhiA / Superoxide dismutase [Mn] (EC 1.15.1.1)	A	0	T→C	intergenic	STM14_RS21340 ← / → STM14_RS21345	4279929
fig|588858.6.peg.4440	-	P86L (CCT→CTT)	0	0	1	0	0	0	0	0	Putative permease of the Na+:galactoside symporter family	A	0	C→T	missense	STM14_RS21395 →	4289444
us_fig|588858.6.peg.4447<>ds_fig|588858.6.peg.4448	us_-<>ds_-	intergenic (‑81/+8)	0	1	0	0	0	0	0	0	Autoinducer 2 (AI-2) kinase LsrK (EC 2.7.1.-) / LsrR, transcriptional repressor of lsr operon	A	0	+T	intergenic	STM14_RS21425 ← / ← STM14_RS21430	4295863
fig|588858.6.peg.4453	-	I274N (ATT→AAT)	0	1	0	0	0	0	0	0	Autoinducer 2 (AI-2) ABC transporter, substrate-binding protein	A	0	T→A	missense	STM14_RS21450 →	4301505
us_fig|588858.6.peg.4461<>ds_fig|588858.6.peg.4462	us_-<>ds_-	intergenic (‑46/+66)	0	1	0	0	0	0	0	0	Fructose-1,6-bisphosphatase, GlpX type (EC 3.1.3.11) / Glycerol kinase (EC 2.7.1.30)	A	0	+G	intergenic	STM14_RS21490 ← / ← STM14_RS21495	4307861
fig|588858.6.peg.4471	-	E164V (GAA→GTA)	1	1	1	1	1	1	1	1	Transcriptional (co)regulator CytR	P	0	T→A	missense	STM14_RS21535 ←	4316301
us_fig|588858.6.peg.4482<>us_fig|588858.6.peg.4483	us_-<>us_-	intergenic (‑62/‑74)	0	0	1	0	0	0	0	0	hypothetical protein / 5'-nucleotidase (EC 3.1.3.5)	A	0	T→A	intergenic	STM14_RS21585 ← / → STM14_RS21590	4330288
us_fig|588858.6.peg.4482<>us_fig|588858.6.peg.4483	us_-<>us_-	intergenic (‑126/‑10)	0	1	0	0	0	0	0	0	hypothetical protein / 5'-nucleotidase (EC 3.1.3.5)	A	0	G→A	intergenic	STM14_RS21585 ← / → STM14_RS21590	4330352
ds_fig|588858.6.peg.4483<>us_fig|588858.6.peg.4484	ds_-<>us_-	intergenic (+146/‑49)	0	1	0	0	0	0	0	0	5'-nucleotidase (EC 3.1.3.5) / 5,10-methylenetetrahydrofolate reductase (EC 1.5.1.20)	A	0	A→G	intergenic	STM14_RS21590 → / → STM14_RS21595	4332064
fig|588858.6.peg.4488	-	S166S (AGC→AGT)	0	0	0	1	0	0	0	0	Fructose-6-phosphate aldolase	A	0	G→A	synonymous	STM14_RS21615 ←	4337568
fig|588858.6.peg.4497	-	L868L (TTG→TTA)	0	1	0	0	0	0	0	0	Phosphoenolpyruvate carboxylase (EC 4.1.1.31)	A	0	C→T	synonymous	STM14_RS21660 ←	4348886
fig|588858.6.peg.4506	-	coding (50/1101 nt)	0	0	0	1	0	0	0	0	tRNA (uracil(54)-C5)-methyltransferase (EC 2.1.1.35) @ tmRNA (uracil(341)-C5)-methyltransferase	A	0	(T)5→4	coding_indel	STM14_RS21705 ←	4361272
fig|588858.6.peg.4507	-	W57* (TGG→TGA)	0	1	0	0	0	0	0	0	Outer membrane vitamin B12 receptor BtuB	A	0	G→A	stop	STM14_RS21710 →	4361865
fig|588858.6.peg.4508	-	A152A (GCC→GCT)	0	1	0	0	0	0	0	0	Glutamate racemase (EC 5.1.1.3)	A	0	C→T	synonymous	STM14_RS21715 →	4363939
ds_STM14_RS21770<>us_STM14_RS21775	ds_-<>us_-	intergenic (+45/‑72)	0	0	0	1	0	0	0	0	- / -	A	0	A→G	intergenic	STM14_RS21770 → / → STM14_RS21775	4373840
ds_fig|588858.6.peg.1546<>us_fig|588858.6.peg.4517	ds_nusG<>us_-	intergenic (+23/‑135)	0	0	1	0	0	0	0	0	N,N'-diacetylchitobiose utilization operon protein YdjC / LSU ribosomal protein L11p (L12e)	A	0	A→T	intergenic	STM14_RS07445 → / → STM14_RS21800	4376551
fig|588858.6.peg.4521	-	I530V (ATC→GTC)	0	1	0	0	0	0	0	0	DNA-directed RNA polymerase beta subunit (EC 2.7.7.6)	A	0	A→G	missense	STM14_RS21820 →	4381076
ds_fig|588858.6.peg.4551<>us_fig|588858.6.peg.4552	ds_-<>us_-	intergenic (+134/‑135)	0	0	1	0	0	0	0	0	Homoserine O-succinyltransferase (EC 2.3.1.46) / Malate synthase (EC 2.3.3.9)	A	0	A→G	intergenic	STM14_RS21970 → / → STM14_RS21975	4415443
STM14_RS22045	-	coding (157/291 nt)	0	0	0	1	0	0	0	0	-	A	0	(T)7→8	coding_indel	STM14_RS22045 ←	4432516
fig|588858.6.peg.4571	-	Y36N (TAC→AAC)	0	0	1	0	0	0	0	0	hypothetical protein	A	0	A→T	missense	STM14_RS22050 ←	4433271
fig|588858.6.peg.4589	-	Y16Y (TAT→TAC)	0	0	1	0	0	0	0	0	Phage tail tube protein FII	A	0	A→G	synonymous	STM14_RS22125 ←	4447458
fig|588858.6.peg.4597	-	L264* (TTA→TGA)	0	0	0	1	0	0	0	0	Aspartokinase (EC 2.7.2.4)	A	0	A→C	stop	STM14_RS22165 ←	4452568
ds_fig|588858.6.peg.4603<>ds_fig|588858.6.peg.4916	ds_-<>ds_malG	intergenic (+69/+97)	0	0	0	1	0	0	0	0	PsiE protein / Succinate-semialdehyde dehydrogenase [NAD] (EC 1.2.1.24); Succinate-semialdehyde dehydrogenase [NADP+] (EC 1.2.1.79)	A	0	(A)7→8	intergenic	STM14_RS22195 → / ← STM14_RS23685	4460192
fig|588858.6.peg.4635	-	N141N (AAT→AAC)	0	1	0	0	0	0	0	0	Putative inner membrane or exported protein	A	0	T→C	synonymous	STM14_RS22350 →	4491821
fig|588858.6.peg.4639	-	V570V (GTC→GTT)	0	1	0	0	0	0	0	0	Large repetitive protein	A	0	C→T	synonymous	STM14_RS22370 →	4497725
fig|588858.6.peg.4639	-	S837P (TCT→CCT)	0	1	0	0	0	0	0	0	Large repetitive protein	A	0	T→C	missense	STM14_RS22370 →	4498524
fig|588858.6.peg.4639	-	G951G (GGA→GGG)	0	1	1	1	0	0	0	0	Large repetitive protein	A	0	A→G	synonymous	STM14_RS22370 →	4498868
fig|588858.6.peg.4639	-	V2402V (GTG→GTC)	1	1	1	1	1	1	1	1	Large repetitive protein	P	0	G→C	synonymous	STM14_RS22370 →	4503221
fig|588858.6.peg.4639	-	L2415L (TTG→CTG)	1	1	1	1	1	1	1	1	Large repetitive protein	P	0	T→C	synonymous	STM14_RS22370 →	4503258
fig|588858.6.peg.4639	-	L2721R (CTG→CGG)	0	1	0	0	0	0	0	0	Large repetitive protein	A	0	T→G	missense	STM14_RS22370 →	4504177
fig|588858.6.peg.4639	-	R4265* (CGA→TGA)	0	0	0	1	0	0	0	0	Large repetitive protein	A	0	C→T	stop	STM14_RS22370 →	4508808
fig|588858.6.peg.4639	-	coding (15650/16680 nt)	0	0	0	1	0	0	0	0	Large repetitive protein	A	0	Δ1 bp	coding_indel	STM14_RS22370 →	4511665
fig|588858.6.peg.4640	-	V134A (GTT→GCT)	0	0	0	1	0	0	0	0	Type I secretion system ATPase, LssB family LapB	A	0	T→C	missense	STM14_RS22375 →	4513135
fig|588858.6.peg.4640	-	S425F (TCT→TTT)	0	1	0	0	0	0	0	0	Type I secretion system ATPase, LssB family LapB	A	0	C→T	missense	STM14_RS22375 →	4514008
fig|588858.6.peg.4642	-	coding (1441/1602 nt)	0	0	1	0	0	0	0	0	c-di-GMP phosphodiesterase (EC 3.1.4.52) => PdeC	A	0	(G)5→6	coding_indel	STM14_RS22385 →	4517363
fig|588858.6.peg.4647	-	D460G (GAT→GGT)	0	1	0	0	0	0	0	0	Uncharacterized Na(+)/H(+) exchanger YjcE	A	0	A→G	missense	STM14_RS22410 →	4522565
fig|588858.6.peg.4651	-	A435V (GCA→GTA)	0	1	1	1	0	0	0	0	Acetate permease ActP (cation/acetate symporter)	A	0	G→A	missense	STM14_RS22430 ←	4525396
fig|588858.6.peg.4670	-	I28T (ATC→ACC)	0	1	1	1	0	0	0	0	Sensor protein BasS/PmrB (activates BasR/PmrA)	A	0	A→G	missense	STM14_RS22530 ←	4547169
fig|588858.6.peg.4675	-	T470T (ACC→ACA)	0	0	0	1	0	0	0	0	Arginine decarboxylase, catabolic (EC 4.1.1.19)	A	0	G→T	synonymous	STM14_RS22560 ←	4553100
fig|588858.6.peg.4677	-	N394K (AAC→AAA)	0	0	1	0	0	0	0	0	alpha-galactosidase (EC 3.2.1.22)	A	0	C→A	missense	STM14_RS22570 →	4557121
us_fig|588858.6.peg.4683<>us_fig|588858.6.peg.4684	us_-<>us_-	intergenic (‑235/‑151)	0	0	0	1	0	0	0	0	Fumarate respiration sensor kinase protein DcuS / Anaerobic dimethyl sulfoxide reductase chain A (EC 1.8.5.3), molybdopterin-binding domain	A	0	+T	intergenic	STM14_RS22600 ← / → STM14_RS22605	4565301
fig|588858.6.peg.4687	-	K45R (AAA→AGA)	0	0	1	0	0	0	0	0	Anaerobic respiratory reductase chaperone	A	0	A→G	missense	STM14_RS22620 →	4569406
us_fig|588858.6.peg.4688<>us_fig|588858.6.peg.4690	us_-<>us_-	intergenic (‑155/‑149)	0	1	0	0	0	0	0	0	Putative periplasmic or exported protein / Uncharacterized integral membrane protein STM4310	A	0	T→C	intergenic	STM14_RS22625 ← / → STM14_RS22630	4571565
fig|588858.6.peg.4714	-	I227I (ATC→ATT)	0	0	0	1	0	0	0	0	Heat shock protein 60 kDa family chaperone GroEL	A	0	C→T	synonymous	STM14_RS22730 →	4588622
ds_fig|588858.6.peg.4714<>us_fig|588858.6.peg.4715	ds_-<>us_-	intergenic (+167/‑77)	0	1	0	0	0	0	0	0	Heat shock protein 60 kDa family chaperone GroEL / hypothetical protein	A	0	T→G	intergenic	STM14_RS22730 → / → STM14_RS22735	4589755
fig|588858.6.peg.4716	-	S281S (TCG→TCA)	0	0	0	1	0	0	0	0	Uncharacterized protein YjeJ	A	0	C→T	synonymous	STM14_RS22740 ←	4590248
us_fig|588858.6.peg.4721<>us_fig|588858.6.peg.4723	us_-<>us_-	intergenic (‑25/‑232)	0	0	0	1	0	0	0	0	Putative luxR family bacterial regulatory protein / Small multidrug resistance (SMR) efflux transporter => SugE, quaternary ammonium compounds	A	0	A→G	intergenic	STM14_RS22765 ← / → STM14_RS22770	4594099
fig|588858.6.peg.4732	-	F919L (TTC→CTC)	0	1	1	1	0	0	0	0	Miniconductance mechanosensitive channel MscM	A	0	A→G	missense	STM14_RS22815 ←	4602636
fig|588858.6.peg.4734	-	I127I (ATT→ATC)	0	1	1	1	0	0	0	0	Ribosome small subunit biogenesis RbfA-release protein RsgA	A	0	A→G	synonymous	STM14_RS22825 ←	4607165
fig|588858.6.peg.4745	-	V334M (GTG→ATG)	0	1	1	1	0	0	0	0	HflK protein	A	0	G→A	missense	STM14_RS22895 →	4620280
fig|588858.6.peg.4747	-	W27* (TGG→TGA)	0	0	0	1	0	0	0	0	Putative inner membrane protein YjeT (clustered with HflC)	A	0	G→A	stop	STM14_RS22905 →	4621706
fig|588858.6.peg.4758	-	E29D (GAA→GAC)	0	1	1	1	0	0	0	0	Putative acid--amine ligase YjfC	A	0	A→C	missense	STM14_RS22960 →	4631282
fig|588858.6.peg.4762	-	Y85D (TAT→GAT)	0	1	0	0	0	0	0	0	Lipoprotein BsmA	A	0	A→C	missense	STM14_RS22975 ←	4634594
fig|588858.6.peg.4780	-	T188S (ACT→AGT)	0	0	1	0	0	0	0	0	FKBP-type peptidyl-prolyl cis-trans isomerase FklB (EC 5.2.1.8)	A	0	C→G	missense	STM14_RS23065 →	4647282
fig|588858.6.peg.4789	-	R21C (CGT→TGT)	0	0	1	0	0	0	0	0	Uncharacterized protein YtfK	A	0	C→T	missense	STM14_RS23110 →	4656275
fig|588858.6.peg.4800	-	N310N (AAC→AAT)	0	0	1	0	0	0	0	0	UDP-N-acetylmuramate:L-alanyl-gamma-D-glutamyl-meso-diaminopimelate ligase (EC 6.3.2.-)	A	0	C→T	synonymous	STM14_RS23160 →	4670430
fig|588858.6.peg.4805	-	P327P (CCG→CCA)	0	0	0	1	0	0	0	0	Major myo-inositol transporter IolT	A	0	G→A	synonymous	STM14_RS23185 →	4675127
fig|588858.6.peg.4817	-	A441A (GCG→GCT)	0	1	0	0	0	0	0	0	3D-(3,5/4)-trihydroxycyclohexane-1,2-dione hydrolase (EC 3.7.1.22)	A	0	G→T	synonymous	STM14_RS23235 →	4688923
fig|588858.6.peg.4819	-	L239P (CTT→CCT)	0	0	1	0	0	0	0	0	Putative permease	A	0	T→C	missense	STM14_RS23245 →	4691532
STM14_RS23350	-	pseudogene (538/1418 nt)	0	1	1	1	0	0	1	1	-	A	0	(T)6→7	pseudogene	STM14_RS23350 ←	4710515
fig|588858.6.peg.4853	-	A270A (GCC→GCT)	0	1	0	0	0	0	0	0	Arginine/ornithine antiporter ArcD	A	0	G→A	synonymous	STM14_RS23395 ←	4719234
ds_fig|588858.6.peg.4857<>ds_STM14_RS25725	ds_-<>ds_-	intergenic (+16/+203)	0	1	0	0	0	0	0	0	hypothetical protein / -	A	0	A→G	intergenic	STM14_RS25720 → / ← STM14_RS25725	4723686
STM14_RS25725	-	K14E (AAA→GAA)	0	0	0	1	0	0	0	0	-	A	0	T→C	missense	STM14_RS25725 ←	4724038
fig|588858.6.peg.4865	-	A46A (GCG→GCA)	0	1	0	0	0	0	0	0	FIG018993: membrane protein	A	0	G→A	synonymous	STM14_RS23445 →	4728654
fig|588858.6.peg.4869	-	Q61Q (CAG→CAA)	0	0	0	1	0	0	0	0	Lipopolysaccharide export system permease protein LptF	A	0	G→A	synonymous	STM14_RS23470 →	4735369
fig|588858.6.peg.4871	-	I270I (ATC→ATT)	0	0	0	1	0	0	0	0	Positive regulator of L-idonate catabolism	A	0	G→A	synonymous	STM14_RS23480 ←	4737753
fig|588858.6.peg.4871	-	P51Q (CCA→CAA)	0	1	1	1	0	0	0	0	Positive regulator of L-idonate catabolism	A	0	G→T	missense	STM14_RS23480 ←	4738411
fig|588858.6.peg.4881	-	I309I (ATC→ATT)	0	0	1	0	0	0	0	0	Uncharacterized protein sporadically distributed in bacteria and archaea, not a Lon-type protease	A	0	G→A	synonymous	STM14_RS23530 ←	4750668
fig|588858.6.peg.4882	-	coding (719/2598 nt)	0	1	1	1	0	0	0	0	Uncharacterized protein sporadically distributed in bacteria and archaea, PglZ domain	A	0	(T)7→8	coding_indel	STM14_RS23535 ←	4753484
fig|588858.6.peg.4885	-	coding (2501/3678 nt)	0	0	0	1	0	0	0	0	Type II restriction-modification enzyme, methylase family protein (STM4495 in Salmonella)	A	Cluster_15	(G)5→6	coding_indel	STM14_RS23550 ←	4757272	Cluster_15
fig|588858.6.peg.4885	-	coding (2033/3678 nt)	0	1	0	0	0	0	0	0	Type II restriction-modification enzyme, methylase family protein (STM4495 in Salmonella)	A	Cluster_15	(T)6→7	coding_indel	STM14_RS23550 ←	4757740	Cluster_15
fig|588858.6.peg.4903	-	I32I (ATC→ATT)	0	0	0	1	0	0	0	0	HilE protein, a negative regulator of HilD, and thereby Salmonella enterica invasion	A	0	C→T	synonymous	STM14_RS23630 →	4776485
fig|588858.6.peg.4903	hilE	K98R (AAA→AGA)	0	0	0	1	0	0	0	0	HilE protein, a negative regulator of HilD, and thereby Salmonella enterica invasion	A	Cluster_16	A→G	missense	STM14_RS23630 →	4776682	Cluster_16
fig|588858.6.peg.4903	hilE	S132R (AGC→AGA)	0	0	0	1	0	0	0	0	HilE protein, a negative regulator of HilD, and thereby Salmonella enterica invasion	A	Cluster_16	C→A	missense	STM14_RS23630 →	4776785	Cluster_16
fig|588858.6.peg.4904	-	A107A (GCT→GCC)	0	0	0	1	0	0	0	0	Aspartate racemase (EC 5.1.1.13)	A	0	T→C	synonymous	STM14_RS23635 →	4777479
fig|588858.6.peg.4906	-	G127E (GGG→GAG)	0	1	0	0	0	0	0	0	Isoaspartyl aminopeptidase (EC 3.4.19.5) @ Asp-X dipeptidase	A	0	C→T	missense	STM14_RS23645 ←	4779719
us_fig|588858.6.peg.4920<>ds_fig|588858.6.peg.4921	us_-<>ds_-	intergenic (‑201/+26)	0	1	0	0	0	0	0	0	Toxic protein SymE / Type-1 restriction enzyme EcoKI specificity protein	A	0	C→T	intergenic	STM14_RS23705 ← / ← STM14_RS23710	4790413
fig|588858.6.peg.4921	ecoK1	I352V (ATT→GTT)	0	1	0	0	0	0	0	0	Type-1 restriction enzyme EcoKI specificity protein	A	Cluster_17	T→C	missense	STM14_RS23710 ←	4790795	Cluster_17
fig|588858.6.peg.4921	ecoK1	coding (631/1410 nt)	0	1	1	1	0	0	0	0	Type-1 restriction enzyme EcoKI specificity protein	A	Cluster_17	(T)8→7	coding_indel	STM14_RS23710 ←	4791218	Cluster_17
fig|588858.6.peg.4922	-	F357S (TTT→TCT)	0	0	1	0	0	0	0	0	Type I restriction enzyme EcoKI methylase protein (EC 2.1.1.72)	A		A→G	missense	STM14_RS23715 ←	4792365
fig|588858.6.peg.4933	-	L116L (TTA→TTG)	0	0	0	1	0	0	0	0	PTS system, fructoselysine/glucoselysine-specific IIA component	A		A→G	synonymous	STM14_RS23765 →	4808114
fig|588858.6.peg.4946	-	H38Y (CAT→TAT)	0	0	1	0	0	0	0	0	Transcriptional regulator (Activator) of bgl operon	A		C→T	missense	STM14_RS23830 →	4819747
fig|588858.6.peg.4961	-	I422I (ATT→ATC)	0	0	1	0	0	0	0	0	Uncharacterized glycyl radical protein YjjI	A		A→G	synonymous	STM14_RS23920 ←	4832739
ds_fig|588858.6.peg.4965<>ds_fig|588858.6.peg.4966	ds_-<>ds_-	intergenic (+34/+4)	0	0	0	1	0	0	0	0	Purine nucleoside phosphorylase (EC 2.4.2.1) / hypothetical protein	A		T→C	intergenic	STM14_RS23940 → / ← STM14_RS23945	4838727
fig|588858.6.peg.4978	-	T403T (ACC→ACA)	0	1	0	0	0	0	0	0	Energy-dependent translational throttle protein EttA	A		G→T	synonymous	STM14_RS23995 ←	4850451
us_fig|588858.6.peg.4983<>us_fig|588858.6.peg.4984	us_-<>us_-	intergenic (‑189/‑23)	0	0	0	1	0	0	0	0	DNA-binding transcriptional dual regulator Rob / Conserved uncharacterized protein CreA	A		T→C	intergenic	STM14_RS24020 ← / → STM14_RS24025	4856557
fig|588858.6.peg.4986	-	I161V (ATC→GTC)	0	1	0	0	0	0	0	0	Sensory histidine kinase CreC of two-component signal transduction system CreBC	A		A→G	missense	STM14_RS24035 →	4858235
		36	0	15	14	21	1	1	2	3

## Sheet: b) S. aureus 
Supplementary Table 4b. S. aureus COE resistant isolates (serial dilution)
IDs and annotations are from PATRIC database.
"us_" - mutation is upstream of the gene; "ds_" - mutation is downstream of the gene
Locus tags are from crossmapping PATRIC with RefSeq
Category: "P" - preexisting mutations; "A" - acquired mutations																			non-repeat, non-intergenic
													non-synonymous						non-synonymous/A
		MIC (xMIC WT):	1	2	4	2	2	2	2	2	WT MIC = 1 ug/mL	Filter=A
PATRIC ID	Gene	Mutation	3322 (WT)	3377	3378	3380	3382	3383	3384	3385	Annotation	Category	Effect	Locus Tag	Chrom	Pos	Ref	Alt	Cluster
us_fig|451515.3.peg.2833<>us_fig|451515.3.peg.48	us_rpmH<>us_dnaA		1	0.991803	0.990099	1	1	0.995708	1	0.990881	us_LSU ribosomal protein L34p<>us_Chromosomal replication initiator protein DnaA	P	intergenic_region	us_SAUSA300_2648<>us_SAUSA300_0001	CP000255.1	317	A	G
fig|451515.3.peg.9	repA	Gln192His	1	0	0	1	0	0	1	1	Replication initiation protein A	P	missense_variant	SAUSA300_pUSA030001	CP000258.1	676	A	T
fig|451515.3.peg.9	repA	His199Gln	1	1	1	1	0.9375	0	0.979592	0.983333	Replication initiation protein A	P	missense_variant	SAUSA300_pUSA030001	CP000258.1	697	C	A
fig|451515.3.peg.9	repA	Ser201Thr	1	1	1	1	1	0	0.866667	1	Replication initiation protein A	P	missense_variant	SAUSA300_pUSA030001	CP000258.1	701	T	A
fig|451515.3.peg.9	repA	Asn202His	0.421053	0.933333	1	1	0	0	0.75	0.8125	Replication initiation protein A	P	missense_variant	SAUSA300_pUSA030001	CP000258.1	704	A	C
fig|451515.3.peg.51	recF	Pro358Ala	0.998377	0.995037	0.997368	0.99435	1	1	1	1	DNA recombination and repair protein RecF	P	missense_variant	SAUSA300_0004	CP000255.1	5010	C	G
fig|451515.3.peg.53	gyrA	Leu84Ser	1	0.993464	0.996622	1	0.990431	0.995074	1	1	DNA gyrase subunit A (EC 5.99.1.3)	P	missense_variant	SAUSA300_0006	CP000255.1	7282	T	C
fig|451515.3.peg.41	-		0.941176	0	0	0	0	0	0.923077	0	hypothetical protein	P	intergenic_region	-	CP000258.1	32817	C	A
fig|451515.3.peg.41	-		0.97561	1	0.916667	1	0	1	1	0.933333	hypothetical protein	P	intergenic_region	-	CP000258.1	32839	A	C
fig|451515.3.peg.72	-	Ala156Ala	0.992203	1	1	0.994595	1	1	1	1	23S rRNA (pseudouridine(1915)-N(3))-methyltransferase (EC 2.1.1.177)	P	synonymous_variant	SAUSA300_0026	CP000255.1	34179	T	A
us_fig|451515.3.peg.42<>us_fig|451515.3.peg.43	us_nes<>us_-		0.961538	1	1	1	0	0	0.8	1	us_hypothetical protein<>us_hypothetical protein	P	intergenic_region	us_SAUSA300_pUSA030032<>us_SAUSA300_pUSA030033	CP000258.1	34242	C	T
us_fig|451515.3.peg.42<>us_fig|451515.3.peg.43	us_nes<>us_-		1	1	1	0.909091	0	0	0	0	us_hypothetical protein<>us_hypothetical protein	P	intergenic_region	us_SAUSA300_pUSA030032<>us_SAUSA300_pUSA030033	CP000258.1	34281	G	A
fig|451515.3.peg.100	-	Leu55Phe	0.994197	0.995215	0.997076	1	1	0.996296	0.99639	0.998261	hypothetical protein	P	missense_variant	SAUSA300_0050	CP000255.1	61025	G	A
us_fig|451515.3.peg.101<>us_fig|451515.3.peg.102	us_-<>us_-		0.774882	0.878531	0.870175	0.855814	0.860068	0.843478	0.865204	0.864818	us_Mobile element protein<>us_Type I restriction-modification system%2C specificity subunit S	P	intergenic_region	us_-<>us_SAUSA300_0052	CP000255.1	62590	G	GA
fig|451515.3.peg.131	-	Tyr290fs	0.828784	0.81877	0.851145	0.823755	0.902326	0.782828	0.808271	0.81875	hypothetical protein	P	frameshift_variant	SAUSA300_0081	CP000255.1	90301	AATAT	A
fig|451515.3.peg.131	-	Asn474Asp	0	0	0	0	0	0	1	0.991786	hypothetical protein	A	missense_variant	SAUSA300_0081	CP000255.1	90865	A	G
fig|451515.3.peg.165	-	Asp378Asp	1	0.98995	1	0.987952	0.992	1	0.996491	0.988142	Protein A%2C von Willebrand factor binding protein Spa	P	synonymous_variant	SAUSA300_0113	CP000255.1	128560	A	G
fig|451515.3.peg.217	cap5G	Gln88*	0.997845	1	1	1	1	1	0.995423	1	UDP-N-acetyl-L-fucosamine synthase (EC 5.1.3.28)	P	stop_gained	SAUSA300_0158	CP000255.1	180547	C	T
fig|451515.3.peg.219	cap5I	Leu235Val	0.996737	0.997613	0.989529	1	0.992157	1	0.998405	0.997912	hypothetical protein	P	missense_variant	SAUSA300_0160	CP000255.1	182746	T	G
fig|451515.3.peg.236	-	Leu114fs	0.856597	0.896359	0.875817	0.887931	0.873469	0.894977	0.890269	0.915929	Acyl-CoA dehydrogenase%2C short-chain specific (EC 1.3.8.1)	P	frameshift_variant	SAUSA300_0177	CP000255.1	199160	G	GA
fig|451515.3.peg.240	-	Phe1824Leu	1	1	0.989796	1	0.99569	1	0.996198	1	Polyketide synthase modules and related proteins	P	missense_variant	SAUSA300_0181	CP000255.1	209184	T	C
fig|451515.3.peg.260	-	Gly56Gly	0	0	0	0	0	0	0	0	Putative glutathione transporter%2C ATP-binding component	A	synonymous_variant	SAUSA300_0200	CP000255.1	236497	C	A
fig|451515.3.peg.263	-	Asn358Lys	1	0.995157	1	1	0.99639	1	0.998261	0.998066	RGD-containing lipoprotein	P	missense_variant	SAUSA300_0203	CP000255.1	240358	T	A
us_fig|451515.3.peg.279<>us_fig|451515.3.peg.280	us_-<>us_pflB		1	1	0.997143	1	1	1	0.997305	0.997817	us_Periplasmic-iron-binding protein BitC<>us_Pyruvate formate-lyase (EC 2.3.1.54)	P	intergenic_region	us_SAUSA300_0219<>us_SAUSA300_0220	CP000255.1	260357	C	T
fig|451515.3.peg.282	-	Ala141Asp	0	0.98452	0.981366	0	0.979675	0	0	0	membrane-anchoring domain / Glycerophosphoryl diester phosphodiesterase (EC 3.1.4.46)	A	missense_variant	SAUSA300_0222	CP000255.1	264363	C	A
fig|451515.3.peg.286	-	Thr601Ala	0.998328	0.996169	1	1	1	0.995455	0.996198	1	3-hydroxyacyl-CoA dehydrogenase [fadN-fadA-fadE operon] (EC 1.1.1.35) / Enoyl-CoA hydratase [fadN-fadA-fadE operon] (EC 4.2.1.17)	P	missense_variant	SAUSA300_0226	CP000255.1	270510	T	C
fig|451515.3.peg.303	gutB	Thr341Pro	0.997951	0.996269	0.996825	0.989848	1	0.996283	0.992874	0.994264	Galactitol-1-phosphate 5-dehydrogenase (EC 1.1.1.251)	P	missense_variant	SAUSA300_0242	CP000255.1	292738	A	C
fig|451515.3.peg.312	-	Arg554Cys	0	0	0	0	0	0.9869	0	0	CDP-ribitol ribitolphosphotransferase (EC 2.7.8.14)	A	missense_variant	SAUSA300_0251	CP000255.1	303254	C	T
fig|451515.3.peg.334	-	Ile63Ile	0	0.975057	0	0	0	0	0	0	hypothetical protein	A	synonymous_variant	SAUSA300_0272	CP000255.1	324750	A	T
fig|451515.3.peg.386	-	Asp258Asn	0.998127	1	0.99654	1	0.994536	1	0.993174	0.997305	Lipoylation-related NADH-dependent flavin oxidoreductase	P	missense_variant	SAUSA300_0322	CP000255.1	376057	C	T
fig|451515.3.peg.386	-	Ser200Arg	1	0.994065	1	0.994565	1	0.992453	0.997877	0.997868	Lipoylation-related NADH-dependent flavin oxidoreductase	P	missense_variant	SAUSA300_0322	CP000255.1	376231	T	G
fig|451515.3.peg.393	ulaA	Ala355Pro	0	0	0	0	0.773148	0	0	0	PTS system%2C IIC component%2C UlaA-type	A	missense_variant	SAUSA300_0330	CP000255.1	382949	C	G
ds_fig|451515.3.peg.405<>us_fig|451515.3.peg.406	ds_-<>us_-		1	1	1	0.997347	1	1	0.997549	0.997836	ds_hypothetical protein<>us_Ribosomal-protein-L7p-serine acetyltransferase	P	intergenic_region	ds_SAUSA300_0342<>us_SAUSA300_0343	CP000255.1	395176	A	T
fig|451515.3.peg.441	-	Glu106Asp	1	0.997475	1	1	1	0.996516	1	0.997863	Phosphoglycerate mutase family protein	P	missense_variant	SAUSA300_0375	CP000255.1	425833	A	T
fig|451515.3.peg.445	ahpF	Gly108Asp	0.990958	1	0.99654	1	1	0.985019	1	1	Alkyl hydroperoxide reductase protein F	P	missense_variant	SAUSA300_0379	CP000255.1	429073	C	T
fig|451515.3.peg.486	-	Glu209Asp	0.998124	0.99705	0.993958	0.995565	0.996528	1	0.993197	1	Tandem lipoprotein within Pathogenicity island	P	missense_variant	SAUSA300_0414	CP000255.1	467549	A	T
ds_fig|451515.3.peg.525<>us_fig|451515.3.rna.4	ds_recR<>us_rrsA		0.98324	0.996764	0.997093	0.989059	0.987013	0.98556	0.988848	0.99633	ds_Recombination protein RecR<>us_Small Subunit Ribosomal RNA%3B ssuRNA%3B SSU rRNA	P	intergenic_region	ds_SAUSA300_0454<>us_SAUSA300_0455	CP000255.1	512576	T	C
ds_fig|451515.3.peg.534<>us_fig|451515.3.peg.535	ds_-<>us_metS		0.887352	0.880223	0.908377	0.903803	0.926199	0.862069	0.899851	0.897996	ds_16S rRNA (cytidine(1402)-2'-O)-methyltransferase (EC 2.1.1.198)<>us_Methionyl-tRNA synthetase (EC 6.1.1.10)	P	intergenic_region	ds_SAUSA300_0466<>us_SAUSA300_0467	CP000255.1	525614	TA	T
ds_fig|451515.3.peg.563<>us_fig|451515.3.rna.7	ds_lysS<>us_-		0.997436	1	0.985663	1	0.988764	1	1	0.995918	ds_Lysyl-tRNA synthetase (class II) (EC 6.1.1.6)<>us_-	P	intergenic_region	ds_SAUSA300_0496<>us_-	CP000255.1	556082	T	C
ds_fig|451515.3.peg.573<>us_fig|451515.3.peg.574	ds_-<>us_gltX		0	0	0	0.995327	0	0	0	0	ds_Membrane-associated protein containing RNA-binding TRAM domain and ribonuclease PIN-domain%2C YacL B.subtilis ortholog<>us_Glutamyl-tRNA synthetase (EC 6.1.1.17) @ Glutamyl-tRNA(Gln) synthetase (EC 6.1.1.24)	A	intergenic_region	ds_SAUSA300_0512<>us_SAUSA300_0513	CP000255.1	574145	G	T
ds_fig|451515.3.peg.574<>us_fig|451515.3.peg.575	ds_gltX<>us_cysE		1	0.996894	1	1	0.985148	1	1	1	ds_Glutamyl-tRNA synthetase (EC 6.1.1.17) @ Glutamyl-tRNA(Gln) synthetase (EC 6.1.1.24)<>us_Serine acetyltransferase (EC 2.3.1.30)	P	intergenic_region	ds_SAUSA300_0513<>us_SAUSA300_0514	CP000255.1	576100	G	A
ds_fig|451515.3.peg.574<>us_fig|451515.3.peg.575	ds_gltX<>us_cysE		1	1	0.997033	1	1	1	1	0.997006	ds_Glutamyl-tRNA synthetase (EC 6.1.1.17) @ Glutamyl-tRNA(Gln) synthetase (EC 6.1.1.24)<>us_Serine acetyltransferase (EC 2.3.1.30)	P	intergenic_region	ds_SAUSA300_0513<>us_SAUSA300_0514	CP000255.1	576304	C	A
ds_fig|451515.3.peg.592<>us_fig|451515.3.peg.593	ds_rpsL<>us_-		0.962343	0.978947	0.979661	0.936599	0.961702	0.975708	0.945946	0.946746	ds_SSU ribosomal protein S12p (S23e)<>us_SSU ribosomal protein S7p (S5e)	P	intergenic_region	ds_SAUSA300_0530<>us_SAUSA300_0531	CP000255.1	593858	AT	A
fig|451515.3.peg.650	-		1	1	0.992933	0.997567	1	1	0.994854	1	hypothetical protein	P	intergenic_region	-	CP000255.1	656344	A	T
fig|451515.3.peg.650	-		1	1	1	0.995074	1	0.996109	0.998276	0.996503	hypothetical protein	P	intergenic_region	-	CP000255.1	656345	A	T
fig|451515.3.peg.650	-		1	1	1	0.99759	1	0.996169	0.99665	0.996633	hypothetical protein	P	intergenic_region	-	CP000255.1	656348	G	T
ds_fig|451515.3.peg.653<>us_fig|451515.3.peg.654	ds_-<>us_-		0.965885	0.961938	0.968944	0.971014	0.980392	0.976077	0.978402	0.973684	ds_repetative hypothetical protein%2C fig|282458.1.peg.574 homolog<>us_hypothetical protein	P	intergenic_region	ds_SAUSA300_0584<>us_-	CP000255.1	658463	A	T
ds_fig|451515.3.peg.653<>us_fig|451515.3.peg.654	ds_-<>us_-		0.951168	0.962457	0.972136	0.971347	0.98062	0.976415	0.978495	0.971698	ds_repetative hypothetical protein%2C fig|282458.1.peg.574 homolog<>us_hypothetical protein	P	intergenic_region	ds_SAUSA300_0584<>us_-	CP000255.1	658465	T	A
fig|451515.3.pg.3	-		0.99723	0.994505	1	0.987179	0.985075	0.994845	0.990971	0.997792	-	P	intergenic_region	-	CP000255.1	658668	T	G
fig|451515.3.pg.3	-		0.994444	1	0.995652	0.983923	0.985075	1	0.993197	0.997758	-	P	intergenic_region	-	CP000255.1	658669	T	A
fig|451515.3.pg.3	-		0.997222	0.989011	1	0.987138	0.985075	1	0.993197	0.995516	-	P	intergenic_region	-	CP000255.1	658670	T	G
fig|451515.3.pg.3	-		0.991667	1	0.995652	0.987138	0.985075	1	0.995465	0.995516	-	P	intergenic_region	-	CP000255.1	658671	T	C
fig|451515.3.pg.3	-		0.997222	1	0.995652	0.983923	0.985075	0.989583	0.993197	0.995516	-	P	intergenic_region	-	CP000255.1	658672	T	C
fig|451515.3.pg.3	-		0.991848	1	0.995708	0.984177	0.980583	1	0.991091	0.991228	-	P	intergenic_region	-	CP000255.1	658674	T	G
fig|451515.3.peg.718	-	Arg80Cys	0	0	0	0	0	0	0.992718	1	Two-component response regulator BceR	A	missense_variant	SAUSA300_0645	CP000255.1	719255	C	T
fig|451515.3.peg.722	-	His137Tyr	0.99278	0.99511	1	0.997821	1	0.996198	1	1	UPF0111 protein YkaA%2C likely to be a phosphate transport regulator	P	missense_variant	SAUSA300_0649	CP000255.1	724642	C	T
fig|451515.3.peg.769	-	Gln189Leu	0	0	0	0	0	0	0	0	hypothetical protein	A	missense_variant	SAUSA300_0694	CP000255.1	769456	T	A
fig|451515.3.peg.769	-	Leu56Leu	1	0.995455	0.997118	1	0.993031	1	1	1	hypothetical protein	P	synonymous_variant	SAUSA300_0694	CP000255.1	769854	T	C
fig|451515.3.peg.831	-	Glu17Asp	1	0.99759	1	0.997895	1	0.996441	0.998639	0.995	Sporulation transcription regulator WhiA	P	missense_variant	SAUSA300_0750	CP000255.1	837108	G	T
fig|451515.3.peg.893;fig|451515.3.peg.894	-;-	Arg2Gln	1	0.997561	0.996951	0.999153	1	1	0.998243	1	Hypothetical SAV0787 homolog in superantigen-encoding pathogenicity islands SaPI;Hypothetical SAR0371 homolog in superantigen-encoding pathogenicity islands SaPI	P	missense_variant	-;SAUSA300_0806	CP000255.1	886480	G	A
ds_fig|451515.3.peg.914<>us_fig|451515.3.peg.915	ds_-<>us_-		0.998099	1	1	0.997191	1	1	1	0.992248	ds_Putative oxidoreductase YrpB%2C nitronate monooxygenase family<>us_UPF0759 protein YunF	P	intergenic_region	ds_SAUSA300_0825<>us_SAUSA300_0826	CP000255.1	906507	A	C
fig|451515.3.peg.934	-	Gly242fs	0	0	0	0	0	0	0.729216	0	NADH dehydrogenase (EC 1.6.99.3)	A	frameshift_variant	SAUSA300_0844	CP000255.1	922659	AG	A
fig|451515.3.peg.950	rocD	Ala117Ala	0	0	0	0.974843	0	0	0	0	Ornithine aminotransferase (EC 2.6.1.13)	A	synonymous_variant	SAUSA300_0860	CP000255.1	938205	A	T
us_fig|451515.3.peg.956<>us_fig|451515.3.peg.957	us_argG<>us_pgi		1	1	1	0.995037	1	0.995413	0.98916	1	us_Argininosuccinate synthase (EC 6.3.4.5)<>us_Glucose-6-phosphate isomerase (EC 5.3.1.9)	P	intergenic_region	us_SAUSA300_0864<>us_SAUSA300_0865	CP000255.1	944692	A	T
fig|451515.3.peg.979;fig|451515.3.peg.980	-;-		0.969524	0.929619	0.957747	0.95962	0.958015	0.967213	0.971253	0.940426	hypothetical protein;hypothetical protein	P	intergenic_region	-;-	CP000255.1	973708	TA	T
fig|451515.3.peg.989	oppB	Ser113Leu	0	0.987654	0	0	0	0	0	0	Oligopeptide ABC transporter%2C permease protein OppB (TC 3.A.1.5.1)	A	missense_variant	SAUSA300_0895	CP000255.1	984126	C	T
fig|451515.3.peg.1039	menD	Pro242Ser	0	0.992188	0.987261	0	0.984615	0	0	0	2-succinyl-5-enolpyruvyl-6-hydroxy-3-cyclohexene-1-carboxylic-acid synthase (EC 2.2.1.9)	A	missense_variant	SAUSA300_0946	CP000255.1	1035119	C	T
fig|451515.3.peg.1055	qoxB	His631Asn	0	0.994681	0	0	0	0	0	0	Cytochrome aa3-600 menaquinol oxidase subunit I	A	missense_variant	SAUSA300_0962	CP000255.1	1053702	G	T
fig|451515.3.peg.1074	-	Asp71Asn	0.997817	1	1	1	0.995968	1	0.977778	1	hypothetical protein	P	missense_variant	SAUSA300_0980	CP000255.1	1074815	G	A
us_fig|451515.3.peg.1079<>us_fig|451515.3.peg.1080	us_-<>us_-		1	1	0.994334	1	0.995951	0.995868	0.99536	0.995807	us_hypothetical protein<>us_Cytochrome d ubiquinol oxidase subunit I (EC 1.10.3.-)	P	intergenic_region	us_SAUSA300_0985<>us_SAUSA300_0986	CP000255.1	1080789	A	G
fig|451515.3.peg.1149	-	Ala88Asp	0.99292	1	1	1	0.990741	1	0.987469	0.997389	Nucleoside 5-triphosphatase RdgB (dHAPTP%2C dITP%2C XTP-specific) (EC 3.6.1.66)	P	missense_variant	SAUSA300_1050	CP000255.1	1149350	C	A
fig|451515.3.peg.1221	sun	Tyr306His	0.995951	1	0.996124	1	1	0.989848	1	1	16S rRNA (cytosine(967)-C(5))-methyltransferase (EC 2.1.1.176)	P	missense_variant	SAUSA300_1110	CP000255.1	1215913	T	C
fig|451515.3.peg.1231	recG	Asp644Gly	0.998051	0.996503	1	0.989664	1	1	0.997487	0.997519	ATP-dependent DNA helicase RecG (EC 3.6.4.12)	P	missense_variant	SAUSA300_1120	CP000255.1	1227706	A	G
fig|451515.3.peg.1269	polC	Ile16Ile	0.994094	0.99635	0.989619	1	1	1	1	0.997917	DNA polymerase III polC-type (EC 2.7.7.7)	P	synonymous_variant	SAUSA300_1157	CP000255.1	1269542	A	T
fig|451515.3.peg.1269	polC	His1344Tyr	0	0.980831	0	0	0	0	0	0	DNA polymerase III polC-type (EC 2.7.7.7)	A	missense_variant	SAUSA300_1157	CP000255.1	1273524	C	T
fig|451515.3.peg.1281	ftsK	Lys180Arg	1	0.997093	1	0.994885	1	1	0.992308	0.998246	DNA translocase FtsK	P	missense_variant	SAUSA300_1169	CP000255.1	1286986	A	G
fig|451515.3.peg.1289	cinA	Ala207Ala	0.997783	1	1	1	0.991903	0.990099	0.993103	1	ADP-ribose pyrophosphatase of COG1058 family (EC 3.6.1.13) / Nicotinamide-nucleotide amidase (EC 3.5.1.42)	P	synonymous_variant	SAUSA300_1177	CP000255.1	1295497	A	G
fig|451515.3.peg.1329	-	Thr330Thr	1	1	1	0.986014	1	0.994898	1	0.995763	Low-specificity L-threonine aldolase (EC 4.1.2.48)	P	synonymous_variant	SAUSA300_1214	CP000255.1	1332415	G	A
fig|451515.3.peg.1351	-	Tyr81Tyr	1	1	1	0.996997	1	0.985782	1	0.997494	hypothetical protein	P	synonymous_variant	SAUSA300_1236	CP000255.1	1354028	C	T
us_fig|451515.3.peg.1352<>us_fig|451515.3.peg.1353	us_lexA<>us_-		1	1	1	1	0.99262	1	0.994595	1	us_SOS-response repressor and protease LexA (EC 3.4.21.88)<>us_hypothetical protein	P	intergenic_region	us_SAUSA300_1237<>us_-	CP000255.1	1355744	T	A
fig|451515.3.peg.1359	sbcC	Ile761Phe	0.997717	0.969136	1	1	1	0.990338	0.992736	0.989362	Exonuclease SbcC	P	missense_variant	SAUSA300_1243	CP000255.1	1363207	A	T
fig|451515.3.peg.1371	parC	Tyr80Ser	0.99784	1	1	0.996226	1	1	1	1	DNA topoisomerase IV subunit A (EC 5.99.1.3)	P	missense_variant	SAUSA300_1251	CP000255.1	1374405	A	C
fig|451515.3.peg.1376	mprF	Val351Glu	0	0.990588	0.996825	0.9941	1	0	0	0	L-O-lysylphosphatidylglycerol synthase (EC 2.3.2.3)	A	missense_variant	SAUSA300_1255	CP000255.1	1382505	T	A	Cluster 1
fig|451515.3.peg.1376	mprF	Leu826Phe	0	0	0	0	0	0	1	0.997494	L-O-lysylphosphatidylglycerol synthase (EC 2.3.2.3)	A	missense_variant	SAUSA300_1255	CP000255.1	1383929	C	T	Cluster 1
us_fig|451515.3.peg.1437<>ds_fig|451515.3.peg.1438	us_-<>ds_ctpA		0	0	0	0.975694	0	0	0	0	us_Acetyltransferase%2C GNAT family<>ds_Probable carboxy-terminal processing proteinase ctpA	A	intergenic_region	us_SAUSA300_1312<>ds_SAUSA300_1313	CP000255.1	1446288	G	T
fig|451515.3.peg.1461	-	Leu413Phe	1	1	0.995918	0.991848	0.991489	1	0.994135	0.99435	Uncharacterized iron-regulated membrane protein%3B Iron-uptake factor PiuB	P	missense_variant	SAUSA300_1334	CP000255.1	1499983	A	T
us_fig|451515.3.peg.1495<>ds_fig|451515.3.peg.1496	us_rpsA<>ds_-		0.988611	0.997253	0.989011	1	1	1	0.996552	0.993056	us_SSU ribosomal protein S1p<>ds_hypothetical protein	P	intergenic_region	us_SAUSA300_1365<>ds_SAUSA300_1366	CP000255.1	1533312	A	T
fig|451515.3.peg.1498	ansA	Thr12fs	0	0.952862	0.959677	0	0	0	0	0	L-asparaginase (EC 3.5.1.1)	A	frameshift_variant	SAUSA300_1368	CP000255.1	1534626	GC	G	Cluster 2
fig|451515.3.peg.1498	ansA	Met15Ile	0	0	0	0	0.984925	0	0	0	L-asparaginase (EC 3.5.1.1)	A	missense_variant	SAUSA300_1368	CP000255.1	1534639	G	A	Cluster 2
fig|451515.3.peg.1523	-	Gly1679Val	0	0.965385	0.990826	0	0	0	0	0	Phage tail tape measure	A	missense_variant	SAUSA300_1393	CP000255.1	1558534	C	A
fig|451515.3.peg.1523	-	Gly848Gly	0	0.980263	0.984314	0	0	0	0	0	Phage tail tape measure	A	synonymous_variant	SAUSA300_1393	CP000255.1	1561026	T	G
fig|451515.3.peg.1534	-	Pro375Pro	0.997416	0.996835	0.996047	1	0.9869	0.990291	0.99284	0.997487	Phage portal (connector) protein	P	synonymous_variant	SAUSA300_1403	CP000255.1	1568945	C	T
us_fig|451515.3.peg.1614<>ds_fig|451515.3.peg.1615	us_accB<>ds_-		0.994911	0.99361	1	1	1	0.986842	0.972028	0.995781	us_Biotin carboxyl carrier protein of acetyl-CoA carboxylase<>ds_hypothetical protein	P	intergenic_region	us_SAUSA300_1476<>ds_-	CP000255.1	1630757	T	A
fig|451515.3.peg.1684	-	Thr145Ala	0.997988	0.994083	1	0.996933	1	1	0.99654	0.997238	Oxygen-independent coproporphyrinogen-III oxidase-like protein YggW	P	missense_variant	SAUSA300_1543	CP000255.1	1693739	T	C
fig|451515.3.peg.1734	lytH	Pro63Ser	0.997696	1	0.983673	0.996656	0.995536	0.995049	0.997143	1	LytH protein involved in methicillin resistance / N-acetylmuramoyl-L-alanine amidase (EC 3.5.1.28) domain	P	missense_variant	SAUSA300_1588	CP000255.1	1740299	G	A
fig|451515.3.peg.1759	valS	Pro28Pro	0.998236	0.996835	0.993031	1	1	1	0.996825	0.997305	Valyl-tRNA synthetase (EC 6.1.1.9)	P	synonymous_variant	SAUSA300_1611	CP000255.1	1765020	A	C
us_fig|451515.3.peg.1828<>ds_fig|451515.3.peg.1829	us_-<>ds_fhs		0.809013	0.857616	0.888889	0.855643	0.898734	0.885463	0.834835	0.889175	us_Cell surface receptor IsdH for hemoglobin-haptoglobin complexes<>ds_Formate--tetrahydrofolate ligase (EC 6.3.4.3)	P	intergenic_region	us_SAUSA300_1677<>ds_SAUSA300_1678	CP000255.1	1846974	A	AT
fig|451515.3.peg.1829	fhs	Gly193Val	0	0	0	0.96831	0	0	0	0	Formate--tetrahydrofolate ligase (EC 6.3.4.3)	A	missense_variant	SAUSA300_1678	CP000255.1	1848288	C	A
fig|451515.3.peg.1853	-	Lys1746*	0	0	0	0	0	0	0.715054	0	Predicted cell-wall-anchored protein SasC (LPXTG motif)	A	stop_gained	SAUSA300_1702	CP000255.1	1879233	T	A
fig|451515.3.peg.1878	-	Ile6Val	1	0.988827	0.997118	0.997382	0.996255	0.991837	0.991404	1	Transaldolase (EC 2.2.1.2)	P	missense_variant	SAUSA300_1725	CP000255.1	1908169	T	C
fig|451515.3.peg.1908	-	Glu94fs	0.93083	0.907121	0.921212	0.915344	0.910769	0.922807	0.947189	0.931481	hypothetical protein	P	frameshift_variant	SAUSA300_1750	CP000255.1	1934515	CT	C
fig|451515.3.peg.1917	-		1	1	1	1	0.992063	1	1	0.997487	hypothetical protein	P	intergenic_region	-	CP000255.1	1944161	A	G
us_fig|451515.3.peg.1929<>us_fig|451515.3.peg.1930	us_lukE<>us_-		0.99661	1	0.996855	1	0.995816	1	1	0.992126	us_Cytolytic pore-forming protein S component %3D> Leukotoxin LukE<>us_[Genomic island nu Sa beta2]	P	intergenic_region	us_SAUSA300_1769<>us_SAUSA300_1770	CP000255.1	1957938	C	T
ds_fig|451515.3.peg.1931<>us_fig|451515.3.peg.1932	ds_-<>us_-		1	1	0.996656	0.997024	0.996078	1	1	1	ds_hypothetical protein within pathogenicity island<>us_hypothetical protein	P	intergenic_region	ds_SAUSA300_1771<>us_-	CP000255.1	1959504	T	A
fig|451515.3.peg.1936	hemE	Glu234Gly	0.998224	0.993921	0.997199	0.996904	1	0.991837	0.993958	1	Uroporphyrinogen III decarboxylase (EC 4.1.1.37)	P	missense_variant	SAUSA300_1783	CP000255.1	1965453	T	C
fig|451515.3.peg.1952	-	Ile236Ile	1	0.99705	1	0.997222	1	1	0.997126	1	Similar to ribosomal large subunit pseudouridine synthase D%2C Bacillus subtilis YhcT type	P	synonymous_variant	SAUSA300_1800	CP000255.1	1983635	T	C
fig|451515.3.peg.1987	vraS	Leu111Leu	0.997886	0.993921	0.997416	1	1	0.994681	1	1	Cell envelope stress response system LiaFSR%2C sensor histidine kinase LiaS(VraS)	P	synonymous_variant	SAUSA300_1866	CP000255.1	2026917	G	A
fig|451515.3.peg.2040	pmtR	Arg40Thr	0	0	0	0	0	0	1	1	Transcriptional regulator (GntR family)	A	missense_variant	SAUSA300_1914	CP000255.1	2079336	C	G	Cluster 3
fig|451515.3.peg.2040	pmtR	Arg40Gly	0	0.996732	0.996933	0.982143	1	0	0	0	Transcriptional regulator (GntR family)	A	missense_variant	SAUSA300_1914	CP000255.1	2079337	T	C	Cluster 3
fig|451515.3.peg.2040	pmtR	Leu5*	0	0	0	0	0	1	0	0	Transcriptional regulator (GntR family)	A	stop_gained	SAUSA300_1914	CP000255.1	2079441	A	T	Cluster 3
fig|451515.3.peg.2062	-	Ile384Ser	0.999019	0.997872	1	0.998837	1	0.994036	1	1	Phage tail length tape-measure protein T	P	missense_variant	SAUSA300_1930	CP000255.1	2100157	A	C
us_fig|451515.3.peg.2106<>us_fig|451515.3.peg.2107	us_-<>us_-	Tyr38fs	0.934389	0.87963	0.922607	0.936603	0.943128	0.915225	0.904918	0.940104	us_DNA-binding protein%2C phage associated<>us_CI-like repressor%2C phage associated	P	frameshift_variant	us_SAUSA300_1968<>us_SAUSA300_1969	CP000255.1	2123176	TA	T
fig|451515.3.peg.2207	glyA	Val89Ile	0	0	0	0	0	0	1	1	Serine hydroxymethyltransferase (EC 2.1.2.1)	A	missense_variant	SAUSA300_2067	CP000255.1	2230366	C	T
fig|451515.3.peg.2208	-	Lys138Lys	1	1	1	1	1	1	0.992958	1	UPF0340 protein YwlG	P	synonymous_variant	SAUSA300_2068	CP000255.1	2230768	C	T
fig|451515.3.peg.2223	-	Thr81Ile	0.99812	0.994253	0.996815	1	0.995918	1	1	0.997442	spermine/spermidine acetyltransferase blt	P	missense_variant	SAUSA300_2083	CP000255.1	2246344	G	A
us_fig|451515.3.peg.2234<>ds_fig|451515.3.peg.2235	us_dps<>ds_-		0.995876	1	1	1	1	1	1	1	us_DNA protection during starvation protein<>ds_Hypothetical protein SAV2140	P	intergenic_region	us_SAUSA300_2092<>ds_SAUSA300_2093	CP000255.1	2256585	C	T
fig|451515.3.peg.2250	mtlA	Glu56Gly	1	0.996923	1	1	0.99631	0.992126	0.994169	1	PTS system%2C mannitol-specific IIA component (EC 2.7.1.197)	P	missense_variant	SAUSA300_2107	CP000255.1	2276564	A	G
us_fig|451515.3.peg.2281<>ds_fig|451515.3.peg.2282	us_-<>ds_-		1	0.997126	0.996377	0.996667	0.9967	1	1	0.997275	us_Glycine betaine transporter OpuD<>ds_Zinc-type alcohol dehydrogenase-like protein	P	intergenic_region	us_SAUSA300_2145<>ds_SAUSA300_2146	CP000255.1	2322700	T	C
fig|451515.3.peg.2338	rplP	Phe104Leu	0	0	0	0	0.746781	0	0	0	LSU ribosomal protein L16p (L10e)	A	missense_variant	SAUSA300_2197	CP000255.1	2366846	G	T
us_fig|451515.3.peg.2362<>ds_fig|451515.3.peg.2363	us_-<>ds_-		1	1	0.996633	0.997245	1	0.995392	1	0.997167	us_Transcriptional regulator SarV (Staphylococcal accessory regulator V)<>ds_hypothetical protein	P	intergenic_region	us_SAUSA300_2218<>ds_-	CP000255.1	2388709	C	A
us_fig|451515.3.peg.2478<>us_fig|451515.3.peg.2479	us_-<>us_-		1	1	1	1	1	1	0.997326	1	us_Phage infection protein<>us_Transcriptional regulator%2C AcrR family	P	intergenic_region	us_SAUSA300_2321<>us_SAUSA300_2322	CP000255.1	2496016	A	G
fig|451515.3.peg.2533	-	Ala89Thr	0	0.978947	0	0	0	0	0	0	Heterodimeric efflux ABC transporter%2C permease/ATP-binding subunit 1	A	missense_variant	SAUSA300_2375	CP000255.1	2554615	C	T
fig|451515.3.peg.2562	-	His323Asn	0	0	0	0	0	1	0	0	M42 glutamyl aminopeptidase%2C cellulase	A	missense_variant	SAUSA300_2400	CP000255.1	2585609	G	T
ds_fig|451515.3.peg.2567<>ds_fig|451515.3.peg.2568	ds_-<>ds_-		0.962567	0.955128	0.980716	0.987342	0.992806	0.975708	0.970183	0.986486	ds_hypothetical protein<>ds_Uncharacterized MFS-type transporter	P	intergenic_region	ds_SAUSA300_2405<>ds_SAUSA300_2406	CP000255.1	2591039	C	A
us_fig|451515.3.peg.2607<>us_fig|451515.3.peg.2608	us_sarT<>us_sarU		0.824627	0.894977	0.84949	0.845977	0.888889	0.881481	0.869811	0.859316	us_Transcriptional regulator SarT (Staphylococcal accessory regulator T)<>us_Transcriptional regulator SarU (Staphylococcal accessory regulator U)	P	intergenic_region	us_SAUSA300_2437<>us_SAUSA300_2438	CP000255.1	2627119	TTATA	T
fig|451515.3.peg.2661	-	Ser249Ala	0.998294	0.994638	0.997245	1	1	1	0.998408	0.996748	ClpE-like protein	P	missense_variant	SAUSA300_2486	CP000255.1	2685939	T	G
fig|451515.3.peg.2665	-	Lys795Gln	1	1	0.994152	0.997361	0.996429	0.995902	0.99179	0.993103	Putative antibiotic transport-associated protein	P	missense_variant	SAUSA300_2489	CP000255.1	2690087	T	G
fig|451515.3.peg.2680	-	Ala15Ala	0.995671	1	1	1	0.995575	1	0.997214	0.994065	Secretory antigen precursor SsaA	P	synonymous_variant	SAUSA300_2503	CP000255.1	2708564	T	G
		30	0	11.7797	6.8972	5.89042	6.46914	2.9869	6.43699	4.98928

## Sheet: c) E. coli mutL
Supplementary Table 4c. E. coli mutL COE resistant isolates (morbidostat)
IDs and annotations are from PATRIC database.
"us_" - mutation is upstream of the gene; "ds_" - mutation is downstream of the gene
Locus tags are from crossmapping PATRIC with RefSeq
Category: "P" - preexisting mutations; "A" - acquired mutations
													non-synonymous						non-repeat, non-intergenic
		MIC (xMIC WT):	4	2	4	2	2	4	4	4	WT MIC = 4 ug/mL	Filter=A							non-synonymous/A
ID	Gene	Variant	1G2	3G1	3G3	4G3	4G4	5G3	5G5	6G2	Annotation	Category	Effect	Locus Tag	Chrom	Pos	Ref	Alt	Clusters
fig|679895.18.peg.28	-	Thr52fs	0.954023	0	0	0	0	0	0	0	Uncharacterized (possibly bogus) protein YaaV	A	frameshift_variant	-	CP009273.1	34111	GT	G
fig|679895.18.peg.49	lptD	Gly337Asp	0	0	0	0	0	0	0	1	Outer membrane protein Imp%2C required for envelope biogenesis / Organic solvent tolerance protein precursor	A	missense_variant	BW25113_0054	CP009273.1	56067	C	T
fig|679895.18.peg.66	leuC	Val35Ala	0	0	0	0	0	1	1	0	3-isopropylmalate dehydratase large subunit (EC 4.2.1.33)	A	missense_variant	BW25113_0072	CP009273.1	77248	A	G
fig|679895.18.peg.92	secA	Gly788Gly	0.98939	0	0	0	0	0	0	0	Protein translocase subunit SecA	A	synonymous_variant	BW25113_0098	CP009273.1	107129	T	C
fig|679895.18.peg.128	panB	His216Arg	0	0	0	0	0	0.992424	0	0	3-methyl-2-oxobutanoate hydroxymethyltransferase (EC 2.1.2.11)	A	missense_variant	BW25113_0134	CP009273.1	145442	T	C
ds_fig|679895.18.peg.173<>us_fig|679895.18.peg.174	us_bamA	intergenic	0	0	0.993151	0	0	0	0	1	us_Outer membrane protein assembly factor YaeT(BamA)	A	intergenic_region	ds_BW25113_0176<>us_BW25113_0177	CP009273.1	194395	A	G
fig|679895.18.peg.174	bamA	Leu12Leu	0.996979	0.994737	0	0	0	0.992424	0.995392	0	Outer membrane protein assembly factor YaeT (BamA)	A	synonymous_variant	BW25113_0177	CP009273.1	194448	C	T
fig|679895.18.peg.174	bamA	Ala41Val	0	0	0	0.993651	0.99848	0	0	0	Outer membrane protein assembly factor YaeT (BamA)	A	missense_variant	BW25113_0177	CP009273.1	194536	C	T	Cluster 1
fig|679895.18.peg.174	bamA	Arg91His	0	0	0	0	0	0	0	1	Outer membrane protein assembly factor YaeT (BamA)	A	missense_variant	BW25113_0177	CP009273.1	194686	G	A	Cluster 1
fig|679895.18.peg.174	bamA	Val151Ala	0	0	0	0	0	0.995708	0.994475	0	Outer membrane protein assembly factor YaeT (BamA)	A	missense_variant	BW25113_0177	CP009273.1	194866	T	C	Cluster 1
fig|679895.18.peg.174	bamA	Tyr686His	0	0	0	0	0	1	0.995968	0	Outer membrane protein assembly factor YaeT (BamA)	A	missense_variant	BW25113_0177	CP009273.1	196470	T	C	Cluster 1
fig|679895.18.peg.174	bamA	Leu774Ser	0	0	0	0.988506	0.998639	0	0	0	Outer membrane protein assembly factor YaeT (BamA)	A	missense_variant	BW25113_0177	CP009273.1	196735	T	C	Cluster 1
ds_fig|679895.18.peg.208<>us_fig|679895.18.peg.209	ds_yafT<>us_yafF		0	0	1	0	0	0	0	0	ds_Uncharacterized lipoprotein YafT<>us_H repeat-associated protein%2C YhhI family	A	intergenic_region	ds_BW25113_0217<>us_BW25113_4503	CP009273.1	234707	A	G
ds_fig|679895.18.peg.208<>us_fig|679895.18.peg.209	ds_yafT<>us_yafF		0.976744	0	0	0	0	0	0	0	ds_Uncharacterized lipoprotein YafT<>us_H repeat-associated protein%2C YhhI family	A	intergenic_region	ds_BW25113_0217<>us_BW25113_4503	CP009273.1	235178	TA	T
us_fig|679895.18.peg.49<>us_fig|679895.18.peg.50	us_lptD<>us_djlA		0.980707	1	0.993789	0.985915	0.996255	0.995455	0.985294	0.993506	us_Outer membrane protein Imp%2C required for envelope biogenesis / Organic solvent tolerance protein precursor<>us_DnaJ-like protein DjlA	P	intergenic_region	us_BW25113_0054<>us_BW25113_0055	CP009273.1	57243	A	G
fig|679895.18.peg.256	afuC	Thr267Thr	0	0	0	0	0	0.99711	1	0	Ferric cations import ATP-binding protein fbpC (EC 3.6.3.30)	A	synonymous_variant	BW25113_0262	CP009273.1	273713	T	C
fig|679895.18.peg.263	yagF	Ile327Ile	0	0	0	0	0	0.997636	0.992188	0	Uncharacterized dehydratase YagF	A	synonymous_variant	BW25113_0269	CP009273.1	279892	C	T
fig|679895.18.peg.275	paoD	Ala290Val	0	0	0	0	0	0.992063	0	0	Uncharacterized protein YagQ	A	missense_variant	BW25113_0283	CP009273.1	293569	G	A
fig|679895.18.peg.276	paoC	Val690Ala	0	0	0	0	0	0	0	1	Periplasmic aromatic aldehyde oxidoreductase%2C molybdenum binding subunit YagR	A	missense_variant	BW25113_0284	CP009273.1	294577	A	G
fig|679895.18.peg.283	ecpC	Ala429fs	0.899642	0	0	0	0	0	0	0	CFA/I fimbrial subunit C usher protein	A	frameshift_variant	BW25113_0291	CP009273.1	303758	G	GC
us_fig|679895.18.peg.284<>ds_fig|679895.18.peg.285	us_ecpB<>ds_ecpA		0	0	0	0.934256	0.944245	0	0	0	us_CFA/I fimbrial auxiliary subunit<>ds_CFA/I fimbrial major subunit	A	intergenic_region	us_BW25113_0292<>ds_BW25113_0293	CP009273.1	305762	A	AG
fig|679895.18.peg.328	codA	Ala178Val	0.985915	0	0	0	0	0	0	0	Cytosine deaminase (EC 3.5.4.1)	A	missense_variant	BW25113_0337	CP009273.1	352414	C	T
us_fig|679895.18.peg.351<>ds_fig|679895.18.peg.352	us_frmR<>ds_yaiO		0	0	0	0	0	0	0.927757	0	us_FrmR: Negative transcriptional regulator of formaldehyde detoxification operon<>ds_hypothetical protein	A	intergenic_region	us_BW25113_0357<>ds_BW25113_0358	CP009273.1	375468	AG	A
fig|679895.18.peg.411	nusB	Val40Ala	0	0	0	0	0	0.990476	1	0	Transcription termination protein NusB	A	missense_variant	BW25113_0416	CP009273.1	430711	T	C
fig|679895.18.peg.416	ispA	Val169Ala	0	0.997494	0	0	0	0	0	0	(2E%2C6E)-farnesyl diphosphate synthase (EC 2.5.1.10) @ Dimethylallyltransferase (EC 2.5.1.1)	A	missense_variant	BW25113_0421	CP009273.1	436052	A	G
fig|679895.18.peg.466	dnaX	Ala194Val	0	0.990453	0	0	0	0	0	0	DNA polymerase III subunits gamma and tau (EC 2.7.7.7)	A	missense_variant	BW25113_0470	CP009273.1	488197	C	T
fig|679895.18.peg.495	rhsH	Gly75fs	0	0	0	0	0	0.918089	0.935484	0	Putative uncharacterized protein YlbH	A	frameshift_variant	BW25113_0499	CP009273.1	523622	AG	A
fig|679895.18.peg.527	sfmH	Thr63Ala	0	0	0	0	0	0.99569	0	0	Uncharacterized fimbrial-like protein SfmH	A	missense_variant	BW25113_0533	CP009273.1	557984	A	G
fig|679895.18.peg.584	fepC	His73His	0	0	0	0	0	0	0.991903	0	Ferric enterobactin transport ATP-binding protein FepC (TC 3.A.1.14.2)	A	synonymous_variant	BW25113_0588	CP009273.1	615437	A	G
fig|679895.18.peg.619	dcuC	Thr329Ile	0.992337	0	0	0	0	0	0	0	C4-dicarboxylate transporter DcuC (TC 2.A.61.1.1)	A	missense_variant	BW25113_0621	CP009273.1	650439	G	A
fig|679895.18.peg.635	mrdA	Tyr326His	0.994269	0	0	0	0	0	0	0	Penicillin-binding protein 2 (PBP-2)	A	missense_variant	BW25113_0635	CP009273.1	662698	A	G	Cluster 2
fig|679895.18.peg.635	mrdA	Pro63Ser	0	0	0	0	0	0.996296	0	0	Penicillin-binding protein 2 (PBP-2)	A	missense_variant	BW25113_0635	CP009273.1	663487	G	A	Cluster 2
fig|679895.18.peg.636	rlmH	Gln118*	0	0	0	0	0	1	0	0	23S rRNA (pseudouridine(1915)-N(3))-methyltransferase (EC 2.1.1.177)	A	stop_gained	BW25113_0636	CP009273.1	663820	G	A
fig|679895.18.peg.663	asnB	Ala60fs	0	0	0	0	0	0	0	0.857143	Asparagine synthetase [glutamine-hydrolyzing] (EC 6.3.5.4)	A	frameshift_variant	BW25113_0674	CP009273.1	694455	G	GC
fig|679895.18.peg.680	seqA	Ala87Val	0	0	0	0	0	0	0	0.993827	SeqA protein%2C negative modulator of initiation of replication	A	missense_variant	BW25113_0687	CP009273.1	708702	C	T
fig|679895.18.peg.691	kdpB	Arg652Arg	0	0	1	0	0	0	0	0	Potassium-transporting ATPase B chain (EC 3.6.3.12) (TC 3.A.3.7.1)	A	synonymous_variant	BW25113_0697	CP009273.1	720537	A	G
fig|679895.18.peg.691	kdpB	Leu133Leu	0	0	0.994475	0	0	0	0	0	Potassium-transporting ATPase B chain (EC 3.6.3.12) (TC 3.A.3.7.1)	A	synonymous_variant	BW25113_0697	CP009273.1	722094	C	T
fig|679895.18.peg.697	ybfC	Ala160Thr	0	0	0	0.990826	1	0	0	0	Uncharacterized protein YbfC	A	missense_variant	BW25113_0704	CP009273.1	731583	G	A
fig|679895.18.peg.702	phr	Thr142Ala	0	0	1	0	0	0	0	0	Deoxyribodipyrimidine photolyase (EC 4.1.99.3)	A	missense_variant	BW25113_0708	CP009273.1	735386	A	G
fig|679895.18.peg.703	dtpD	Ala349Thr	0	0.982646	0	0	0	0	0	0	Dipeptide/H+ symporter DtpD	A	missense_variant	BW25113_0709	CP009273.1	736968	C	T
fig|679895.18.peg.703	dtpD	Val218Val	0	0	0	0	0	0	0	0.993939	Dipeptide/H+ symporter DtpD	A	synonymous_variant	BW25113_0709	CP009273.1	737359	A	G
fig|679895.18.peg.704	ybgI	Ala148Val	0	0.991501	0	0	0	0	0	0	GTP cyclohydrolase 1 type 2 homolog YbgI	A	missense_variant	BW25113_0710	CP009273.1	738725	C	T
fig|679895.18.peg.724	mngA	Thr306Ala	0	0	0	1	0	0	0	0	PTS system%2C 2-O-alpha-mannosyl-D-glycerate-specific IIA component / PTS system%2C 2-O-alpha-mannosyl-D-glycerate-specific IIB component (EC 2.7.1.69) / PTS system%2C 2-O-alpha-mannosyl-D-glycerate-specific IIC component	A	missense_variant	BW25113_0731	CP009273.1	762415	A	G
fig|679895.18.peg.735	tolB	Gln103Arg	0	0	0	0	0	0	0.994624	0	Tol-Pal system beta propeller repeat protein TolB	A	missense_variant	BW25113_0740	CP009273.1	773503	A	G
fig|679895.18.peg.775	ybhM	Arg234Cys	0	0	0	0.995935	0	0	0	0	Uncharacterized protein YbhM	A	missense_variant	BW25113_0787	CP009273.1	816948	C	T
fig|679895.18.peg.785	rhlE	Ala258Ala	0	0	0	0	0	0	1	0	ATP-dependent RNA helicase RhlE	A	synonymous_variant	BW25113_0797	CP009273.1	827101	T	C
fig|679895.18.peg.785	rhlE	Ile368Ile	0	0	0	0	0	0	0.994318	0	ATP-dependent RNA helicase RhlE	A	synonymous_variant	BW25113_0797	CP009273.1	827431	C	T
fig|679895.18.peg.809	ybiU	Ser7Gly	0	0	0	0	0	0	0	0.992701	Uncharacterized protein YbiU	A	missense_variant	BW25113_0821	CP009273.1	854499	T	C
fig|679895.18.peg.843	potF	Thr347Ala	0	0	0	0	0	0	0	1	Putrescine ABC transporter putrescine-binding protein PotF (TC 3.A.1.11.2)	A	missense_variant	BW25113_0854	CP009273.1	890278	A	G
fig|679895.18.peg.860	poxB	Asn404Ser	0	0	0	0	0	0	0	0.993103	Pyruvate dehydrogenase (quinone) (EC 1.2.5.1)	A	missense_variant	BW25113_0871	CP009273.1	905295	T	C
fig|679895.18.peg.872	infA	Leu62Pro	0	0	0	0	0	0	0	1	Translation initiation factor 1	A	missense_variant	BW25113_0884	CP009273.1	921715	A	G
fig|679895.18.peg.901	ihfB	Leu30Leu	0	0	0	0	0	1	0	0	Integration host factor beta subunit	A	synonymous_variant	BW25113_0912	CP009273.1	959371	C	T
fig|679895.18.peg.974	gfcC	Leu152Leu	0.992105	0	0	0	0	0	0	0	Uncharacterized protein GfcC	A	synonymous_variant	BW25113_0985	CP009273.1	1043692	C	T
fig|679895.18.peg.1043	opgH	Val453fs	0	0	0	0	0.797037	0.805556	0.770563	0.859031	Glucans biosynthesis glucosyltransferase H (EC 2.4.1.-)	A	frameshift_variant	BW25113_1049	CP009273.1	1107699	T	TG
fig|679895.18.peg.1168	minD	Thr34fs	0	0	0	0	0	0	0.978378	0	Septum site-determining protein MinD	A	frameshift_variant	BW25113_1175	CP009273.1	1220717	G	GT
fig|679895.18.peg.1169	minC	Gly171Ser	0	0	0.993243	0	0	0	0	0	Septum site-determining protein MinC	A	missense_variant	BW25113_1176	CP009273.1	1221026	C	T
us_fig|679895.18.peg.1169<>us_fig|679895.18.peg.1170	us_minC<>us_ycgJ		0	0	0	0.992424	0.997996	0	0	0	us_Septum site-determining protein MinC<>us_Uncharacterized protein YcgJ	A	intergenic_region	us_BW25113_1176<>us_BW25113_1177	CP009273.1	1221542	C	T
fig|679895.18.peg.1188	ldcA	Gly75Gly	0	0	0	0.987234	0.993776	0	0	0	Muramoyltetrapeptide carboxypeptidase (EC 3.4.17.13)	A	synonymous_variant	BW25113_1192	CP009273.1	1238312	G	A
fig|679895.18.peg.356	yaiP	Leu377Pro	0.996564	0.996979	0.986928	1	0.997938	1	1	0.992424	Uncharacterized glycosyltransferase YaiP	P	missense_variant	BW25113_0363	CP009273.1	378262	A	G
fig|679895.18.peg.1546	eamA	Gly237Gly	0.996283	0.994169	1	0.989619	0.989529	0.988722	1	0.977654	Permease of the drug/metabolite transporter (DMT) superfamily	P	synonymous_variant	BW25113_1533	CP009273.1	1614684	T	C
fig|679895.18.peg.1705	ydiF	Gly323Gly	1	0.993958	0.988764	0.99631	0.998296	0.992337	0.982353	0.994253	Acetyl-CoA:acetoacetyl-CoA transferase%2C alpha subunit (EC 2.8.3.8) / Acetyl-CoA:acetoacetyl-CoA transferase%2C beta subunit (EC 2.8.3.8) @ Acyl-CoA:acetate CoA transferase	P	synonymous_variant	BW25113_1694	CP009273.1	1770812	T	C
fig|679895.18.peg.1241	ychE	Ser78Leu	0	0	0	0.991701	0	0	0	0	UPF0056 inner membrane protein YchE	A	missense_variant	BW25113_1242	CP009273.1	1294286	C	T
fig|679895.18.peg.3864	yigZ	Gln198*	1	1	0.993789	0.996403	0.998127	1	0.994764	1	FIG000605: protein co-occurring with transport systems (COG1739)	P	stop_gained	BW25113_3848	CP009273.1	4026443	C	T
fig|679895.18.peg.1251	yciI	Arg17His	0	0	0	1	0.995885	0	0	0	YciL protein	A	missense_variant	BW25113_1251	CP009273.1	1305073	C	T
fig|679895.18.peg.3752	bglF	Gly535Asp	0.994012	0.994975	1	0.996785	0.998214	0.991561	0.995215	0.99375	PTS system%2C beta-glucoside-specific IIB component (EC 2.7.1.69) / PTS system%2C beta-glucoside-specific IIC component / PTS system%2C beta-glucoside-specific IIA component	P	missense_variant	BW25113_3722	CP009273.1	3897354	C	T
fig|679895.18.peg.1264	trpE	Gly380fs	0	0	0	0.902208	0	0	0	0	Anthranilate synthase%2C aminase component (EC 4.1.3.27)	A	frameshift_variant	BW25113_1264	CP009273.1	1316066	C	CG
us_fig|679895.18.peg.2868<>us_fig|679895.18.peg.2869	us_yqeL<>us_ygeG		1	0.995885	1	1	0.997658	1	0.992424	1	us_hypothetical protein<>us_Uncharacterized protein YgeG	P	intergenic_region	us_BW25113_4683<>us_BW25113_2851	CP009273.1	2983417	T	C
ds_fig|679895.18.peg.107<>us_fig|679895.18.peg.108	ds_aceF<>us_lpd		0.995918	0.996711	0.992806	0.995726	0.993289	0.988889	1	0.993333	ds_Dihydrolipoamide acetyltransferase component of pyruvate dehydrogenase complex (EC 2.3.1.12)<>us_Dihydrolipoamide dehydrogenase of pyruvate dehydrogenase complex (EC 1.8.1.4) @ Dihydrolipoamide dehydrogenase (EC 1.8.1.4)	P	intergenic_region	ds_BW25113_0115<>us_BW25113_0116	CP009273.1	124084	C	T
fig|679895.18.peg.3720	yidR	Lys75Lys	1	0.993658	0.995261	0.990625	0.99841	0.996516	0.987395	0.995614	Uncharacterized protein YidR	P	synonymous_variant	BW25113_3689	CP009273.1	3862412	T	C
fig|679895.18.peg.2879	-	Ala184Ala	0.996575	1	0.993464	0.995745	0.998165	1	1	1	Uncharacterized protein YgeP	P	synonymous_variant	-	CP009273.1	2991636	A	G
fig|679895.18.peg.426	cyoB	Leu94Pro	1	1	1	1	1	1	1	1	Cytochrome O ubiquinol oxidase subunit I (EC 1.10.3.-)	P	missense_variant	BW25113_0431	CP009273.1	445817	A	G
fig|679895.18.peg.1355	recE	Val324Val	0	0.994203	0	0	0	0	0	0	Exodeoxyribonuclease VIII (EC 3.1.11.-)	A	synonymous_variant	BW25113_1350	CP009273.1	1410672	C	T
fig|679895.18.peg.3321	rplN	Ile109Ile	1	0.996835	0.985714	1	0.997836	1	1	1	LSU ribosomal protein L14p (L23e)	P	synonymous_variant	BW25113_3310	CP009273.1	3441164	A	G
fig|679895.18.peg.1363	ydaU	Leu174fs	0	0	0	0	0.892774	0	0	0	Uncharacterized phage-associated protein YdaU	A	frameshift_variant	BW25113_1359	CP009273.1	1415888	T	TC
fig|679895.18.peg.243	yafY	Ala10Ala	0.993355	0.994118	1	1	0.998198	1	0.990338	1	Uncharacterized lipoprotein YafY	P	synonymous_variant	BW25113_0251	CP009273.1	262235	C	T
fig|679895.18.peg.1631	malX	Asn56fs	0.974359	0.982394	0.963158	0.982533	0.969199	0.973799	1	0.967532	PTS system%2C maltose and glucose-specific IIC component / PTS system%2C maltose and glucose-specific IIB component (EC 2.7.1.69)	P	frameshift_variant	BW25113_1621	CP009273.1	1693776	CA	C
fig|679895.18.peg.868	macB	Lys477Lys	0.99187	0.992982	1	0.99061	1	0.995215	0.992366	0.99375	Macrolide export ATP-binding/permease protein MacB	P	synonymous_variant	BW25113_0879	CP009273.1	917233	A	G
fig|679895.18.peg.4341	fimE	Asp78Gly	0.995595	0.9967	1	1	0.99345	1	0.993151	0.991228	Type 1 fimbriae regulatory protein FimE	P	missense_variant	BW25113_4313	CP009273.1	4532086	A	G
fig|679895.18.peg.1417	ydbD	Asp704Asn	1	0.994118	1	1	1	0.992032	0.993631	0.992701	Uncharacterized protein YdbD	P	missense_variant	BW25113_1407	CP009273.1	1471510	G	A
fig|679895.18.peg.1349	ydaN	Leu61Pro	1	0.996805	1	0.991903	0.995943	0.995215	1	0.986755	Zinc transport protein ZntB	P	missense_variant	BW25113_1342	CP009273.1	1402488	T	C
fig|679895.18.peg.1437	ydcK	Gly76Gly	0	0	0	0	0	0	1	0	FIG005189: putative transferase clustered with tellurite resistance proteins TehA/TehB	A	synonymous_variant	BW25113_1428	CP009273.1	1494479	A	G
fig|679895.18.peg.1461	curA	Asp104Gly	0	0	0	0	0.998625	0	0	0	Putative oxidoreductase YncB	A	missense_variant	BW25113_1449	CP009273.1	1513594	A	G
fig|679895.18.peg.1491	maeA	Ala432Thr	0	0	0.989305	0	0	0	0	0	NAD-dependent malic enzyme (EC 1.1.1.38)	A	missense_variant	BW25113_1479	CP009273.1	1548633	C	T	Cluster 3
fig|679895.18.peg.1491	maeA	Gly170Asp	0	0	0	0	0	0.9967	0.987013	0	NAD-dependent malic enzyme (EC 1.1.1.38)	A	missense_variant	BW25113_1479	CP009273.1	1549418	C	T	Cluster 3
fig|679895.18.peg.1507	yddB	Leu636Leu	0	0	0.993671	0	0	0	0	0	Uncharacterized protein YddB	A	synonymous_variant	BW25113_1495	CP009273.1	1569971	A	G
fig|679895.18.peg.3421	yhgF	Val279Ala	0.98994	0.994801	0.996109	0.99768	0.996372	0.996979	0.996875	0.996032	Transcription accessory protein (S1 RNA-binding domain)	P	missense_variant	BW25113_3407	CP009273.1	3531579	T	C
fig|679895.18.peg.1522	-	Gly1275fs	0	0	0	0.922794	0.914821	0	0	0	Uncharacterized lipoprotein YdeK	A	frameshift_variant	-	CP009273.1	1588381	GC	G
fig|679895.18.peg.1528	lsrB	Tyr338Tyr	0	0.996503	0	0	0	0	0	0	Autoinducer 2 (AI-2) ABC transport system%2C periplasmic AI-2 binding protein LsrB	A	synonymous_variant	BW25113_1516	CP009273.1	1600321	C	T
fig|679895.18.peg.1538	sad	Ala386Thr	0	0.997015	0	0	0	0	0	0	Succinate-semialdehyde dehydrogenase [NAD] (EC 1.2.1.24)%3B Succinate-semialdehyde dehydrogenase [NADP+] (EC 1.2.1.79)	A	missense_variant	BW25113_1525	CP009273.1	1607805	C	T
fig|679895.18.peg.1577	flxA	Asp98fs	0.945813	0	0	0	0	0	0	0	Protein FlxA (FliA regulated)	A	frameshift_variant	BW25113_1566	CP009273.1	1640946	GA	G
fig|679895.18.peg.1611	tqsA	Leu124Pro	0	0	0	0	0	1	0.994413	0	AI-2 transport protein TqsA	A	missense_variant	BW25113_1601	CP009273.1	1668540	T	C
fig|679895.18.peg.1621	fumC	Val275Ala	0	0	0	0.990164	0	0	0	0	Fumarate hydratase class II (EC 4.2.1.2)	A	missense_variant	BW25113_1611	CP009273.1	1680022	A	G
fig|679895.18.peg.1647	tyrS	Ser381Phe	0	0	0	0	0	0.989474	0	0	Tyrosyl-tRNA synthetase (EC 6.1.1.1)	A	missense_variant	BW25113_1637	CP009273.1	1710338	G	A
fig|679895.18.peg.1656	sodC	Gly62fs	0	0	0	0	0	0.967347	0.961039	0	Superoxide dismutase [Cu-Zn] precursor (EC 1.15.1.1)	A	frameshift_variant	BW25113_1646	CP009273.1	1718729	C	CG
fig|679895.18.peg.1663	lhr	Gly172Ser	0	0	0	0	0	1	0	0	Probable ATP-dependent helicase lhr (EC 3.6.1.-)	A	missense_variant	BW25113_1653	CP009273.1	1723857	G	A
fig|679895.18.peg.1666	mepH	Thr22Thr	0	0	0	0	0	0	0.994118	0	Murein DD-endopeptidase MepH	A	synonymous_variant	BW25113_1655	CP009273.1	1728757	G	A
fig|679895.18.peg.1783	ydjE	Gly123Gly	0	0.996644	0	0	0	0	0	0	Uncharacterized MFS-type transporter YdjE	A	synonymous_variant	BW25113_1769	CP009273.1	1847868	T	C
fig|679895.18.peg.2308	lrhA	Ser43Asn	0.995575	0.996599	0.992126	0.985185	0.995789	0.989744	0.993671	0.993506	LysR family transcriptional regulator LrhA	P	missense_variant	BW25113_2289	CP009273.1	2399993	C	T
ds_fig|679895.18.peg.1801<>us_fig|679895.18.peg.1802	ds_yeaK<>us_yeaL		0	0	0.994048	0	0	0	0	0	ds_Uncharacterized protein YeaK<>us_UPF0756 membrane protein YeaL	A	intergenic_region	ds_BW25113_1787<>us_BW25113_1789	CP009273.1	1868444	T	C
fig|679895.18.peg.1803	yeaM	Ala176fs	0	0	0	0.886447	0.912249	0	0	0	Uncharacterized transcriptional regulator YeaM%2C AraC family	A	frameshift_variant	BW25113_1790	CP009273.1	1869307	G	GC
fig|679895.18.peg.1829	nudL	Val95Ala	0	0	0.994819	0	0	0	0	0	Uncharacterized Nudix hydrolase NudL	A	missense_variant	BW25113_1813	CP009273.1	1890710	T	C
fig|679895.18.peg.1842	mgrB	Phe35fs	0	0.958491	0	0	0	0	0	0	PhoP/PhoQ regulator MgrB	A	frameshift_variant	BW25113_1826	CP009273.1	1902919	GA	G
fig|679895.18.peg.1851	yebT	Val217Val	1	0	0	0	0	0	0	0	Paraquat-inducible protein B	A	synonymous_variant	BW25113_1834	CP009273.1	1912411	G	A
fig|679895.18.peg.1851	yebT	Arg745Arg	0	0	0	1	0	0	0	0	Paraquat-inducible protein B	A	synonymous_variant	BW25113_1834	CP009273.1	1913995	T	C
fig|679895.18.peg.1857	yebZ	Thr137Met	0	0	0	0	0	0.99631	1	0	Copper resistance protein CopD	A	missense_variant	BW25113_1840	CP009273.1	1918439	G	A
fig|679895.18.peg.1897	flhA	Asn310Asn	0	0	0	0	0	1	0	0	Flagellar biosynthesis protein FlhA	A	synonymous_variant	BW25113_1879	CP009273.1	1958378	G	A
fig|679895.18.peg.1928	uvrY	Asn3Ser	0	1	0	0	0	0	0	0	BarA-associated response regulator UvrY (%3D GacA %3D SirA)	A	missense_variant	BW25113_1914	CP009273.1	1988833	T	C
ds_fig|679895.18.peg.1977<>us_fig|679895.18.peg.1978	ds_yedS<>us_-		0	0	0	0	0	0	0	1	ds_Outer membrane porin%2C OmpS<>us_hypothetical protein	A	intergenic_region	ds_BW25113_4496<>us_-	CP009273.1	2029123	A	G
fig|679895.18.peg.1991	shiA	Val414Ala	0	0	0	0	0	0.990291	1	0	Shikimate transporter	A	missense_variant	BW25113_1981	CP009273.1	2048364	T	C
fig|679895.18.peg.2042	wbbK	Ala27Thr	0	0	0	0	0	0	0.981132	0	Putative glycosyltransferase WbbK	A	missense_variant	BW25113_2032	CP009273.1	2097912	C	T
fig|679895.18.peg.2066	wcaC	Thr161Ala	0	0.994118	0	0	0	0	0	0	Colanic acid biosynthesis glycosyl transferase WcaC	A	missense_variant	BW25113_2057	CP009273.1	2125071	T	C
fig|679895.18.peg.2077	alkA	Leu194Leu	0	0	0	0	0	0	0	1	DNA-3-methyladenine glycosylase II (EC 3.2.2.21)	A	synonymous_variant	BW25113_2068	CP009273.1	2140440	T	C
fig|679895.18.peg.2084	mdtB	Arg633His	0	1	0	0	0	0	0	0	Multidrug efflux system MdtABC-TolC%2C inner-membrane proton/drug antiporter MdtB (RND type)	A	missense_variant	BW25113_2075	CP009273.1	2150641	G	A
fig|679895.18.peg.2117	yehB	Tyr477Cys	0.995169	0	0	0	0	0	0	0	Outer membrane usher protein YehB	A	missense_variant	BW25113_2109	CP009273.1	2182960	T	C
fig|679895.18.peg.2141	bglX	Asp88Asp	0	0	0	0	0	0	0	1	Periplasmic beta-glucosidase (EC 3.2.1.21)	A	synonymous_variant	BW25113_2132	CP009273.1	2215205	A	G
fig|679895.18.peg.2143	dld	Arg294Arg	0	0	0	0	0	0.991597	1	0	D-lactate dehydrogenase (EC 1.1.1.28)	A	synonymous_variant	BW25113_2133	CP009273.1	2216545	T	C
fig|679895.18.peg.2158	preA	Gly180Ser	0.996575	0	0	0	0	0	0	0	NAD-dependent dihydropyrimidine dehydrogenase subunit PreA (EC 1.3.1.1)	A	missense_variant	BW25113_2147	CP009273.1	2229281	G	A
fig|679895.18.peg.2204	yejM	Gly384Glu	0	1	0	0	0	0	0	0	Inner membrane protein YejM%2C alkaline phosphatase superfamily	A	missense_variant	BW25113_2188	CP009273.1	2279005	G	A
fig|679895.18.peg.2211	ccmE	Ala14Ala	0	0.987152	0	0	0	0	0	0	Cytochrome c-type biogenesis protein CcmE%2C heme chaperone	A	synonymous_variant	BW25113_2197	CP009273.1	2288818	G	A
fig|679895.18.peg.2233	rcsC	Gln843Arg	0	0	1	0	0	0	0	0	Sensor histidine kinase RcsC (EC 2.7.13.3)	A	missense_variant	BW25113_2218	CP009273.1	2310828	T	C
fig|679895.18.peg.2243	-	Thr1245Ala	0	0	0.995049	0	0	0	0	0	UPF0192 protein YfaS	A	missense_variant	-	CP009273.1	2324059	T	C
fig|679895.18.peg.2246	gyrA	Arg665His	0.996904	0	0	0	0	0	0	0	DNA gyrase subunit A (EC 5.99.1.3)	A	missense_variant	BW25113_2231	CP009273.1	2330906	C	T
fig|679895.18.peg.2264	rhmD	Glu388Glu	0	0	0	0.993378	0.993492	0	0	0	L-rhamnonate dehydratase (EC 4.2.1.90)	A	synonymous_variant	BW25113_2247	CP009273.1	2353730	T	C
fig|679895.18.peg.2264	rhmD	Tyr330Cys	0	0	0	0	0	0	0	1	L-rhamnonate dehydratase (EC 4.2.1.90)	A	missense_variant	BW25113_2247	CP009273.1	2353905	T	C
fig|679895.18.peg.2286	rbn	Gln93Gln	0	0.994398	0	0	0	0	0	0	Ribonuclease Z (EC 3.1.26.11)	A	synonymous_variant	BW25113_2268	CP009273.1	2375347	A	G
fig|679895.18.peg.2296	nuoM	Gly14Ser	0	0	0.988024	0	0	0	0	0	NADH-ubiquinone oxidoreductase chain M (EC 1.6.5.3)	A	missense_variant	BW25113_2277	CP009273.1	2386481	C	T
fig|679895.18.peg.2312	yfbT	Ala88fs	0	0	0	0	0	0.907258	0.955	0	Sugar phosphatase YfbT (EC 3.1.3.23)	A	frameshift_variant	BW25113_2293	CP009273.1	2405306	G	GC
fig|679895.18.peg.2371	gtrS	Asp266Asn	0	0.995238	0	0	0	0	0	0	Uncharacterized protein YfdI	A	missense_variant	BW25113_2352	CP009273.1	2463405	G	A
fig|679895.18.peg.2379	yfdP	Gly102Gly	0.992593	0	0	0	0	0	0	0	Uncharacterized protein YfdP	A	synonymous_variant	BW25113_2359	CP009273.1	2467388	A	G
fig|679895.18.peg.2387	dsdA	Leu39Leu	0	0	0	0	0.992095	0	0	0	D-serine ammonia-lyase (EC 4.3.1.18)	A	synonymous_variant	BW25113_2366	CP009273.1	2472810	C	T
fig|679895.18.peg.2410	glk	Ser235Leu	0	0	0	1	0	0	0	0	Glucokinase (EC 2.7.1.2)	A	missense_variant	BW25113_2388	CP009273.1	2502202	G	A
fig|679895.18.peg.2438	yfeS	Tyr184Cys	0	0.997436	0	0	0	0	0	0	Molybdate metabolism regulator	A	missense_variant	BW25113_2420	CP009273.1	2531658	A	G
fig|679895.18.peg.2459	eutB	Leu382Leu	0.997067	0	0	0	0	0	0	0	Ethanolamine ammonia-lyase heavy chain (EC 4.3.1.7)	A	synonymous_variant	BW25113_2441	CP009273.1	2550895	G	A
fig|679895.18.peg.2477	eutD	Arg323Arg	0.987915	0	0	0	0	0	0	0	Phosphate acetyltransferase (EC 2.3.1.8)%2C ethanolamine utilization-specific	A	synonymous_variant	BW25113_2458	CP009273.1	2565896	A	G
fig|679895.18.peg.2482	maeB	Asp161Asn	0	0	0	0	0	0	0.988304	0	NADP-dependent malic enzyme (EC 1.1.1.40)	A	missense_variant	BW25113_2463	CP009273.1	2571256	C	T
fig|679895.18.peg.2502	hyfB	Ala489Ala	0	0	0	0	0.991049	0	0	0	Hydrogenase-4 component B / Formate hydrogenlyase subunit 3	A	synonymous_variant	BW25113_2482	CP009273.1	2596643	G	A
fig|679895.18.peg.2513	perM (yfgO)	Thr336Ala	0	0.996283	0	0	0.989429	0	0	0.992857	Putative permease PerM (YfgO)	A	missense_variant	BW25113_2493	CP009273.1	2608235	T	C	Cluster 4
fig|679895.18.peg.2513	perM (yfgO)	Val328Ala	0	0	0	0.995349	0	0	0	0	Putative permease PerM (YfgO)	A	missense_variant	BW25113_2493	CP009273.1	2608258	A	G	Cluster 4
fig|679895.18.peg.2513	perM (yfgO)	Met183Val	0.983936	0	0	0	0	0	0	0	Putative permease PerM (YfgO)	A	missense_variant	BW25113_2493	CP009273.1	2608694	T	C	Cluster 4
fig|679895.18.peg.2513	perM (yfgO)	Met106Val	0	0	0.987342	0	0	0	0	0	Putative permease PerM (YfgO)	A	missense_variant	BW25113_2493	CP009273.1	2608925	T	C	Cluster 4
fig|679895.18.peg.2517	uraA	Leu186fs	0	0	0	0	0	0	0.953642	0	Uracil permease @ Uracil:proton symporter UraA	A	frameshift_variant	BW25113_2497	CP009273.1	2612962	TA	T
fig|679895.18.peg.2556	iscR	Ser73Ser	0	0	0.993976	0	0	0	0	0	Iron-sulfur cluster regulator IscR	A	synonymous_variant	BW25113_2531	CP009273.1	2655272	G	A
fig|679895.18.peg.2563	hcaE	Val274Ala	0	0.994885	0	0	0	0	0	0	3-phenylpropionate dioxygenase%2C alpha subunit (EC 1.14.12.19)	A	missense_variant	BW25113_2538	CP009273.1	2663211	T	C
fig|679895.18.peg.2579	hmp	Lys122fs	0	0.955224	0	0	0	0	0	0	Flavohemoglobin / Nitric oxide dioxygenase (EC 1.14.12.17)	A	frameshift_variant	BW25113_2552	CP009273.1	2679551	T	TG
fig|679895.18.peg.2617	yfiH	Glu167fs	0	0	0	0.874016	0.892276	0	0	0	FIG00003370: Multicopper polyphenol oxidase	A	frameshift_variant	BW25113_2593	CP009273.1	2727894	T	TC
fig|679895.18.peg.2656	yfjT	Val139Ala	0	0	0	0	0	0	0	0.980583	Uncharacterized protein YkfB	A	missense_variant	BW25113_2637	CP009273.1	2764922	T	C
us_fig|679895.18.peg.2670<>ds_fig|679895.18.rna.50	us_-<>ds_-		0	0	0.92053	0	0	0	0	0	us_Uncharacterized UPF0750 membrane protein YpjC<>ds_tRNA-Met-CAT	A	intergenic_region	us_-<>ds_-	CP009273.1	2778431	TA	T
us_fig|679895.18.peg.2670<>ds_fig|679895.18.rna.50	us_-<>ds_-		0.929461	0	0	0	0	0	0	0	us_Uncharacterized UPF0750 membrane protein YpjC<>ds_tRNA-Met-CAT	A	intergenic_region	us_-<>ds_-	CP009273.1	2778555	TA	T
fig|679895.18.peg.2675	lhgO	Gly173Gly	0	0	0	0	0	1	0	0	L-2-hydroxyglutarate oxidase (EC 1.1.3.15)	A	synonymous_variant	BW25113_2660	CP009273.1	2783859	G	A
fig|679895.18.peg.2675	lhgO	Val301Ala	1	0	0	0	0	0	0	0	L-2-hydroxyglutarate oxidase (EC 1.1.3.15)	A	missense_variant	BW25113_2660	CP009273.1	2784242	T	C
fig|679895.18.peg.2709	alaS	Gly159Gly	0	0	0.982609	0	0	0	0	0	Alanyl-tRNA synthetase (EC 6.1.1.7)	A	synonymous_variant	BW25113_2697	CP009273.1	2814783	G	C
fig|679895.18.peg.2724	norW	Asp350Gly	0	0	0.991189	0	0	0	0	0	Nitric oxide reductase FlRd-NAD(+) reductase (EC 1.18.1.-)	A	missense_variant	BW25113_2711	CP009273.1	2828319	A	G
fig|679895.18.peg.2748	mutS	Val106Ala	0	0.994186	0	0	0	0	0	0	DNA mismatch repair protein MutS	A	missense_variant	BW25113_2733	CP009273.1	2850768	T	C
fig|679895.18.peg.2769	-	Gly26fs	0	0	0	0	0	0.907738	0	0	hypothetical protein	A	frameshift_variant	-	CP009273.1	2871298	G	GC
fig|679895.18.peg.2792	ygcE	Phe395Leu	0	0	0	0.97561	0.984496	0	0	0	Uncharacterized sugar kinase YgcE (EC 2.7.1.-)	A	missense_variant	BW25113_2776	CP009273.1	2896437	T	C
fig|679895.18.peg.2804	rlmD	Gly200Gly	0	0	0	0.991202	0	0	0	0	23S rRNA (uracil(1939)-C(5))-methyltransferase (EC 2.1.1.190)	A	synonymous_variant	BW25113_2785	CP009273.1	2907760	G	A
fig|679895.18.peg.2812	syd	Asp107Asp	0	0	0	0	0	0	0.988764	0	Syd protein	A	synonymous_variant	BW25113_2793	CP009273.1	2918319	G	A
us_fig|679895.18.peg.2868<>us_fig|679895.18.peg.2869	us_yqeL<>us_ygeG		0	0.823333	0	0	0	0	0	0	us_hypothetical protein<>us_Uncharacterized protein YgeG	A	intergenic_region	us_BW25113_4683<>us_BW25113_2851	CP009273.1	2984276	T	TCC
fig|679895.18.peg.2869	ygeG	Ala93Val	0	0	0	0	0	0	0	0.984252	Uncharacterized protein YgeG	A	missense_variant	BW25113_2851	CP009273.1	2984904	C	T
fig|679895.18.peg.2881	xdhA	Asn334fs	0.892405	0	0	0	0	0	0	0	Xanthine dehydrogenase%2C molybdenum binding subunit (EC 1.17.1.4)	A	frameshift_variant	BW25113_2866	CP009273.1	2994656	C	CG
fig|679895.18.peg.2918	bglA	Tyr212His	0	0	0	0	1	0	0	0	6-phospho-beta-glucosidase (EC 3.2.1.86)	A	missense_variant	BW25113_2901	CP009273.1	3037654	T	C
us_fig|679895.18.peg.2921<>ds_fig|679895.18.peg.2922	us_gcvH<>ds_gcvT		0	0	0.914798	0	0	0	0	0	us_Glycine cleavage system H protein<>ds_Aminomethyltransferase (glycine cleavage system T protein) (EC 2.1.2.10)	A	intergenic_region	us_BW25113_2904<>ds_BW25113_2905	CP009273.1	3042920	CA	C
fig|679895.18.peg.2933	scpA	Gly98Gly	0.994398	0	0	0	0	0	0	0	Methylmalonyl-CoA mutase (EC 5.4.99.2)	A	synonymous_variant	BW25113_2917	CP009273.1	3054502	G	A
fig|679895.18.peg.2972	yggN	Leu198fs	0	0	0	0	0	0	0.858974	0	FIG004016: Uncharacterized protein YggN	A	frameshift_variant	BW25113_2958	CP009273.1	3094391	G	GC
fig|679895.18.peg.2975	trmI	Ala76fs	0	0	0	0	0.946309	0	0	0	tRNA (guanine(46)-N(7))-methyltransferase (EC 2.1.1.33)	A	frameshift_variant	BW25113_2960	CP009273.1	3095985	GC	G
ds_fig|679895.18.peg.3042<>us_fig|679895.18.peg.3043	ds_qseC<>us_mdaB		0	0.996454	0	0	0	0	0	0	ds_Sensory histidine kinase QseC<>us_Modulator of drug activity B	A	intergenic_region	ds_BW25113_3026<>us_BW25113_3028	CP009273.1	3165762	C	T
fig|679895.18.peg.3049	nudF	Thr137fs	0	0	0	0	0	0	0.748571	0	ADP-ribose pyrophosphatase (EC 3.6.1.13)	A	frameshift_variant	BW25113_3034	CP009273.1	3170862	G	GC
fig|679895.18.peg.3073	bacA	Arg174Cys	0	0	0	0	0	0	0.979695	0	Undecaprenyl-diphosphatase (EC 3.6.1.27)	A	missense_variant	BW25113_3057	CP009273.1	3196971	G	A
fig|679895.18.peg.3084	rpoD	Val576Ala	0.99635	0	0	0	0	0	0	0	RNA polymerase sigma factor RpoD	A	missense_variant	BW25113_3067	CP009273.1	3208132	T	C	Cluster 5
fig|679895.18.peg.3084	rpoD	Val582Ile	0	0	0	1	0	0	0	0	RNA polymerase sigma factor RpoD	A	missense_variant	BW25113_3067	CP009273.1	3208149	G	A	Cluster 5
fig|679895.18.peg.3085	mug	Gln76Arg	0	0	0	0	0	1	1	0	G/U mismatch-specific uracil DNA glycosylase (EC 3.2.2.28)	A	missense_variant	BW25113_3068	CP009273.1	3208606	T	C
fig|679895.18.peg.3091	ebgR	Gly296Gly	0	0	0	0	0	0.996169	0.989796	0	Evolved beta-D-galactosidase transcriptional repressor	A	synonymous_variant	BW25113_3075	CP009273.1	3215712	C	T
fig|679895.18.peg.3094	ygjI	Ala418Thr	0	0	1	0	0	0	0	0	Inner membrane permease YgjI%2C clustered with evolved beta-galactosidase	A	missense_variant	BW25113_3078	CP009273.1	3220844	G	A
ds_fig|679895.18.peg.3094<>us_fig|679895.18.peg.3095	ds_ygjI<>us_ygjJ		0	0	0	0	0	0	0	0.988701	ds_Inner membrane permease YgjI%2C clustered with evolved beta-galactosidase<>us_Uncharacterized protein YgjJ	A	intergenic_region	ds_BW25113_3078<>us_BW25113_3079	CP009273.1	3221080	G	A
fig|679895.18.peg.3114	yqjA	Ter221Glnext*?	1	0	0	0	0	0	0	0	DedA family inner membrane protein YqjA	A	stop_lost&splice_region_variant	BW25113_3095	CP009273.1	3241792	T	C
fig|679895.18.peg.3133	tdcC	Pro413Pro	0	0	0	0	0.99375	0	0	0	L-threonine transporter%2C anaerobically inducible	A	synonymous_variant	BW25113_3116	CP009273.1	3257138	C	T
fig|679895.18.peg.3151	-	Val116Ala	0	0	0	0	0	0	0	1	PTS system%2C N-acetylgalactosamine-specific IIC component	A	missense_variant	-	CP009273.1	3274406	T	C
fig|679895.18.peg.3162	yraJ	Val196Ile	0	0	0	0	0	0	0.994253	0	Outer membrane usher protein YraJ	A	missense_variant	BW25113_3144	CP009273.1	3282683	G	A
fig|679895.18.peg.3169	yraQ	Thr226Ala	0	0.995475	0	0	0	0	0	0	UPF0718 membrane protein YraQ	A	missense_variant	BW25113_3151	CP009273.1	3290822	T	C
fig|679895.18.peg.3176	yhbU	Leu3Leu	0	0.995455	0	0	0	0	0	0	Uncharacterized protease YhbU	A	synonymous_variant	BW25113_3158	CP009273.1	3294850	C	T
fig|679895.18.peg.3206	murA	Thr320Ala	0	0	0.989474	0	0	0	0	0	UDP-N-acetylglucosamine 1-carboxyvinyltransferase (EC 2.5.1.7)	A	missense_variant	BW25113_3189	CP009273.1	3328896	T	C
fig|679895.18.peg.3231	gltF	Asp160Asn	1	0	0	0	0	0	0	0	Nitrogen regulatory protein GltF	A	missense_variant	BW25113_3214	CP009273.1	3355012	G	A
fig|679895.18.peg.3248	rpsI	Asp62Gly	0.990228	0	0	0	0	0	0	0	SSU ribosomal protein S9p (S16e)	A	missense_variant	BW25113_3230	CP009273.1	3371382	T	C
fig|679895.18.peg.3250	yhcM	Lys247fs	0	0	0.883534	0	0	0	0	0	Cell division protein ZapE	A	frameshift_variant	BW25113_3232	CP009273.1	3372618	T	TC
fig|679895.18.peg.3268	mreB	Thr323Ala	0	0	0	0.990676	0	0	0	0	Rod shape-determining protein MreB	A	missense_variant	BW25113_3251	CP009273.1	3393480	T	C	Cluster 6
fig|679895.18.peg.3268	mreB	Val202Ala	0	0.992424	0	0	0	0	0	0	Rod shape-determining protein MreB	A	missense_variant	BW25113_3251	CP009273.1	3393842	A	G	Cluster 6
fig|679895.18.peg.3274	accC	Thr48Met	0	0	0.977528	0	0	0	0	0	Biotin carboxylase of acetyl-CoA carboxylase (EC 6.3.4.14)	A	missense_variant	BW25113_3256	CP009273.1	3399418	C	T
fig|679895.18.peg.3289	yhdY	Tyr92Cys	1	0	0	0	0	0	0	0	L-amino acid ABC transporter (Glu/Asp/His/...)%2C permease protein 2 AapM	A	missense_variant	BW25113_3270	CP009273.1	3414958	A	G
fig|679895.18.peg.3369	crp	Phe77Leu	0	0	0	0.996689	0.990338	0	0	0	Cyclic AMP receptor protein	A	missense_variant	BW25113_3357	CP009273.1	3479707	T	C
fig|679895.18.peg.3418	envZ	Gly85Arg	0	0	0	0	0	1	0	0	Osmolarity sensory histidine kinase EnvZ	A	missense_variant	BW25113_3404	CP009273.1	3528975	C	T
fig|679895.18.peg.3433	malT	Trp52*	0	0	1	0	0	0	0	0	Transcriptional activator of maltose regulon%2C MalT	A	stop_gained	BW25113_3418	CP009273.1	3546599	G	A
fig|679895.18.peg.3475	livJ	Val335Val	0	0	0	0	0	1	0.982456	0	Branched-chain amino acid ABC transporter%2C amino acid-binding protein (TC 3.A.1.4.1)	A	synonymous_variant	BW25113_3460	CP009273.1	3592014	T	C
fig|679895.18.peg.3500	rbbA	Gly813Gly	0	0	0	0	0	0	0.980099	0	Ribosome-associated ATPase RbbA	A	synonymous_variant	BW25113_3486	CP009273.1	3620460	C	T
fig|679895.18.peg.3508	pitA	Leu8Leu	1	0	0	0	0	0	0	0	Low-affinity inorganic phosphate transporter	A	synonymous_variant	BW25113_3493	CP009273.1	3631023	C	T
fig|679895.18.peg.3552	bcsC	Thr1114Ala	0	0	0	0	0	0	0	1	Cellulose synthase operon protein C	A	missense_variant	BW25113_3530	CP009273.1	3679194	T	C
fig|679895.18.peg.3584	glyS	Thr360Thr	0	0.995485	0	0	0	0	0	0	Glycyl-tRNA synthetase beta chain (EC 6.1.1.14)	A	synonymous_variant	BW25113_3559	CP009273.1	3716678	C	T
fig|679895.18.peg.3590	xylB	Asp421fs	0.831715	0	0	0	0	0	0	0	Xylulose kinase (EC 2.7.1.17)	A	frameshift_variant	BW25113_3564	CP009273.1	3721470	T	TC
fig|679895.18.peg.3628	mtlD	Pro284Pro	0	0	0.983333	0	0	0	0	0	Mannitol-1-phosphate 5-dehydrogenase (EC 1.1.1.17)	A	synonymous_variant	BW25113_3600	CP009273.1	3768635	G	A
fig|679895.18.peg.3650	waaC	Val278Ala	0	0	0	0.993151	0.99044	0	0	0	Lipopolysaccharide core heptosyltransferase I	A	missense_variant	BW25113_3621	CP009273.1	3790171	T	C
fig|679895.18.peg.3653	waaZ	Met272fs	0	0	0	0	0.942771	0	0	0	Lipopolysaccharide core biosynthesis protein RfaZ	A	frameshift_variant	BW25113_3624	CP009273.1	3792742	AT	A
us_fig|679895.18.peg.3661<>us_fig|679895.18.peg.3662	us_waaQ<>us_waaA		0	0	0	0	1	0	0	0	us_Lipopolysaccharide core heptosyltransferase III<>us_3-deoxy-D-manno-octulosonic acid transferase (EC 2.4.99.12)(EC 2.4.99.13)	A	intergenic_region	us_BW25113_3632<>us_BW25113_3633	CP009273.1	3801632	G	A
fig|679895.18.peg.3693	nepI	Ile318Ile	0	0	0	0	0	0	0	0.993151	Purine ribonucleoside efflux pump NepI	A	synonymous_variant	BW25113_3662	CP009273.1	3834311	G	A
fig|679895.18.peg.3719	yidQ	Ser67fs	0	0	0	0	0	0.969112	0.948571	0	Outer membrane lipoprotein YidQ	A	frameshift_variant	BW25113_3688	CP009273.1	3861352	GA	G
fig|679895.18.peg.3737	mnmE	Leu372Ile	0	0	0	0	0.524126	0	0	0	tRNA-5-carboxymethylaminomethyl-2-thiouridine(34) synthesis protein MnmE	A	missense_variant	BW25113_3706	CP009273.1	3881301	C	A
ds_fig|679895.18.peg.4203<>us_fig|679895.18.peg.4204	ds_rlmB<>us_yjfI		0.922131	0.937888	0.917722	0.96371	0.949367	0.934783	0.939189	0.944444	ds_23S rRNA (guanosine(2251)-2'-O)-methyltransferase (EC 2.1.1.185)<>us_Uncharacterized protein YjfI	P	intergenic_region	ds_BW25113_4180<>us_BW25113_4181	CP009273.1	4399861	GT	G
ds_fig|679895.18.peg.3739<>us_fig|679895.18.peg.3740	ds_tnaB<>us_mdtL		0	0	0	0	0	1	0	0	ds_Low affinity tryptophan permease<>us_Multidrug resistance protein MdtL	A	intergenic_region	ds_BW25113_3709<>us_BW25113_3710	CP009273.1	3884899	G	A
fig|679895.18.peg.3756	pstA	Thr171Ala	0	0	0	0	0	0	0	0.950704	Phosphate transport system permease protein PstA (TC 3.A.1.7.1)	A	missense_variant	BW25113_3726	CP009273.1	3902289	T	C
fig|679895.18.peg.3823	hemC	Ala318Thr	0	0	0.994318	0	0	0	0	0	Porphobilinogen deaminase (EC 2.5.1.61)	A	missense_variant	BW25113_3805	CP009273.1	3983196	C	T
fig|679895.18.peg.654	gltJ	Asn143fs	0.916944	0.939394	0.954082	0.926421	0.929825	0.896296	0.895288	0.936508	Glutamate Aspartate transport system permease protein GltJ (TC 3.A.1.3.4)	P	frameshift_variant	BW25113_0654	CP009273.1	681697	A	AT
fig|679895.18.peg.3838	rarD	Arg292Arg	0	0	0	0	0	0.995215	0	0	Uncharacterized inner membrane protein RarD	A	synonymous_variant	BW25113_3819	CP009273.1	3996663	A	G
fig|679895.18.peg.3875	polA	Asp819Gly	0	0	1	0	0	0	0	0	DNA polymerase I (EC 2.7.7.7)	A	missense_variant	BW25113_3863	CP009273.1	4042781	A	G
fig|679895.18.peg.3884	typA	Val578Val	0	0	1	0	0	0	0	0	GTP-binding protein TypA/BipA	A	synonymous_variant	BW25113_3871	CP009273.1	4053500	A	G
ds_fig|679895.18.peg.3884<>us_fig|679895.18.peg.3885	ds_typA<>us_yihL		0	0.922559	0	0	0	0	0	0	ds_GTP-binding protein TypA/BipA<>us_Uncharacterized transcriptional regulator YihL%2C GntR family	A	intergenic_region	ds_BW25113_3871<>us_BW25113_3872	CP009273.1	4053631	GT	G
fig|679895.18.peg.3985	birA	Glu140Glu	0	0	0	0	0.991039	0	0	0	Biotin operon repressor / Biotin--protein ligase (EC 6.3.4.9)(EC 6.3.4.10)(EC 6.3.4.11)(EC 6.3.4.15)	A	synonymous_variant	BW25113_3973	CP009273.1	4163429	A	G
fig|679895.18.peg.2502	hyfB	Glu69fs	0	0	0	0	0	0.944681	0	0	Hydrogenase-4 component B / Formate hydrogenlyase subunit 3	P	frameshift_variant	BW25113_2482	CP009273.1	2595369	G	GC
fig|679895.18.peg.3996	rpoC	Tyr75Cys	0.990625	0	0	0	0	0	0	0	DNA-directed RNA polymerase beta' subunit (EC 2.7.7.6)	A	missense_variant	BW25113_3988	CP009273.1	4175501	A	G
fig|679895.18.peg.3998	thiH	Val128Ile	0	0	0	0	0	0.995968	1	0	2-iminoacetate synthase (ThiH) (EC 4.1.99.19)	A	missense_variant	BW25113_3990	CP009273.1	4181415	C	T
fig|679895.18.peg.3999	thiG	Ala85Thr	0	0.982456	0	0	0	0	0	0	Thiazole synthase (EC 2.8.1.10)	A	missense_variant	BW25113_3991	CP009273.1	4182311	C	T
ds_fig|679895.18.peg.4030<>ds_fig|679895.18.peg.4031	ds_rluF<>ds_yjbD		0	0	0	0	0	0	1	0	ds_Ribosomal large subunit pseudouridine synthase F (EC 5.4.99.21)<>ds_Uncharacterized protein YjbD	A	intergenic_region	ds_BW25113_4022<>ds_BW25113_4023	CP009273.1	4221167	A	G
fig|679895.18.peg.4044	malE	Ala294Thr	0	0	0	0	0	0.983936	0	0	Maltodextrin ABC transporter%2C substrate-binding protein MdxE	A	missense_variant	BW25113_4034	CP009273.1	4235468	C	T
fig|679895.18.peg.4050	yjbI	Pro370Ser	0	0	0	0	0	0	0	0.993103	YjbI protein	A	missense_variant	BW25113_4038	CP009273.1	4241990	C	T
us_fig|679895.18.peg.297<>us_fig|679895.18.peg.298	us_-<>us_ykgE		0	0	0	0	0	0.926606	0	0	us_hypothetical protein<>us_Predicted L-lactate dehydrogenase%2C Fe-S oxidoreductase subunit YkgE	P	intergenic_region	us_-<>us_BW25113_0306	CP009273.1	317268	T	TG
fig|679895.18.peg.4070	aphA	Thr24fs	0	0	0	0	0	0	0.934426	0	NMN phosphatase (EC 3.1.3.5)%3B Class B acid phosphatase precursor (EC 3.1.3.2)	A	frameshift_variant	BW25113_4055	CP009273.1	4259593	C	CA
fig|679895.18.peg.4124	phnG	Ala16Thr	0	0	0	0.995316	0	0	0	0	Alpha-D-ribose 1-methylphosphonate 5-triphosphate synthase subunit PhnG (EC 2.7.8.37)	A	missense_variant	BW25113_4101	CP009273.1	4311468	C	T
fig|679895.18.peg.4140	adiA	Asn330Asn	0	0	0	0.992	0.998221	0	0	0	Arginine decarboxylase%2C catabolic (EC 4.1.1.19)	A	synonymous_variant	BW25113_4117	CP009273.1	4329352	G	A
fig|679895.18.peg.4156	cadB	Ala400Ala	0	0.995402	0	0	0	0	0	0	Lysine/cadaverine antiporter membrane protein CadB	A	synonymous_variant	BW25113_4132	CP009273.1	4348649	C	T
fig|679895.18.peg.4157	cadC	Leu166fs	0	0	0	0	0	0	0.911602	0	Transcriptional activator of cad operon	A	frameshift_variant	BW25113_4133	CP009273.1	4351257	G	GA
fig|679895.18.peg.4164	yjeH	Ser296Pro	0	0	1	0	0	0	0	0	Inner membrane protein YjeH	A	missense_variant	BW25113_4141	CP009273.1	4359344	A	G
fig|679895.18.peg.4166	groL	Asp316Asp	0	0	0	0	0	0	0	0.985437	Heat shock protein 60 family chaperone GroEL	A	synonymous_variant	BW25113_4143	CP009273.1	4361789	C	T
fig|679895.18.peg.4174	blc	Asp35Asn	0.996587	0	0	0	0	0	0	0	Lipocalin Blc	A	missense_variant	BW25113_4149	CP009273.1	4367437	C	T
fig|679895.18.peg.4184	mscM	Asp765Asn	0	0	0	0	0.990826	0	0	0	Miniconductance mechanosensitive channel MscM	A	missense_variant	BW25113_4159	CP009273.1	4376895	C	T
fig|679895.18.peg.4210	aidB	Cys406Cys	0	0	0	0	0	1	0	0	Alkylation response protein AidB%2C acyl-CoA dehydrogenase family	A	synonymous_variant	BW25113_4187	CP009273.1	4405309	C	T
fig|679895.18.peg.4223	rpsF	Arg44Cys	0	0.993506	0	0	0	0	0	0	SSU ribosomal protein S6p	A	missense_variant	BW25113_4200	CP009273.1	4415064	C	T
fig|679895.18.peg.4244	tamB	Pro463Ser	0	0	0	0	0.983364	0	0	0	Inner membrane component of TAM transport system	A	missense_variant	BW25113_4221	CP009273.1	4435315	C	T
fig|679895.18.peg.4263	treR	Val113Ala	0	0	0	0.98983	0	0	0	0	Trehalose operon transcriptional repressor	A	missense_variant	BW25113_4241	CP009273.1	4456726	A	G
fig|679895.18.peg.4287	idnD	Gly264Asp	0	0	0	0.992806	0	0	0	0	L-idonate 5-dehydrogenase (EC 1.1.1.264)	A	missense_variant	BW25113_4267	CP009273.1	4483427	C	T
fig|679895.18.peg.4312	fecA	Arg250Arg	0	0	0	0	0	0.987988	0	0	Iron(III) dicitrate transport protein FecA	A	synonymous_variant	BW25113_4291	CP009273.1	4505745	A	G
fig|679895.18.peg.4342	fimA	Ser73Pro	0	0	0	0	0	0	0	1	Type-1 fimbrial protein%2C A chain	A	missense_variant	BW25113_4314	CP009273.1	4533148	T	C
fig|679895.18.peg.4364	yjiJ	Val258Ala	0	0.997462	0	0	0	0	0	0	Uncharacterized integral membrane protein YjiJ	A	missense_variant	BW25113_4332	CP009273.1	4551720	A	G
fig|679895.18.peg.4365	yjiK	Val220Ala	0	0	0	0.992537	0	0	0	0	Uncharacterized integral membrane protein YjiK	A	missense_variant	BW25113_4333	CP009273.1	4552762	A	G
fig|679895.18.peg.4376	-	Thr232Asn	0	0	0	0	0	1	0	0	Putative uncharacterized protein YjiT	A	missense_variant	-	CP009273.1	4562925	C	A
ds_fig|679895.18.peg.1152<>ds_fig|679895.18.peg.1153	ds_icdC<>ds_ycgX		0	0	0	0	0	0	0	0.811321	ds_Isocitrate dehydrogenase [NADP] (EC 1.1.1.42)<>ds_Uncharacterized protein YcgX	P	intergenic_region	ds_BW25113_4519<>ds_BW25113_1161	CP009273.1	1207536	A	AC
fig|679895.18.peg.4378	yjiV	Ile854Asn	0	0	0	0	0	0.994475	0	0	DEAD-box helicase-related protein	A	missense_variant	BW25113_4486	CP009273.1	4566662	T	A
fig|679895.18.peg.4391	yjjL	Phe115Leu	0	0.9925	0	0	0	0	0	0	L-galactonate transporter	A	missense_variant	BW25113_4356	CP009273.1	4584197	A	G
fig|679895.18.peg.4401	yjjQ	Ala97Val	0	0	0	0	0	0	0	1	Putative regulatory protein	A	missense_variant	BW25113_4365	CP009273.1	4593583	C	T
ds_fig|679895.18.peg.4408<>us_fig|679895.18.peg.4409	ds_yjjG<>us_prfC		0	0	0	0	0	0	0.895706	0	ds_Pyrimidine 5'-nucleotidase YjjG (EC 3.1.3.5)<>us_Peptide chain release factor 3	A	intergenic_region	ds_BW25113_4374<>us_BW25113_4375	CP009273.1	4599146	T	TC

## Sheet: d) A. baumannii
Supplementary Table 4d. A. baumannii COE resistant population isolates (morbidostat)
Mutations with frequency above 5% are shown
IDs and annotations are from PATRIC database.
"us_" - mutation is upstream of the gene; "ds_" - mutation is downstream of the gene														`
Locus tags are from crossmapping PATRIC with RefSeq
Category: "P" - preexisting mutations; "A" - acquired mutations
Two time points are shown: "U" - unevolved starting culture; "E" - end point culture													>10% Max				non-synonymous
In "CNV" (copy number variants) section, amplified regions (2-3x) are marked red, deleted regions (<0.1x) are marked blue
			Reactor 1		Reactor 2		Reactor 3		Reactor 4		Reactor 6					Filter=A
ID	Gene	Mutation	U	E	U	E	U	E	U	E	U	E	MAX	Annotation	MAX_A	Category	Effect	Locus Tag	Chrom	Pos	Ref	Alt
fig|400667.82.peg.3790	-	ISAba12	0	0	0	1	0	0	0	0	0	0	1	hypothetical protein	0	A	IS_insertion	AUO97b_00138	NODE_2_length_148137_cov_371.33_ID_22131	-	-	-
us_fig|400667.82.peg.361<>ds_fig|400667.82.peg.362	us_gltI<>ds_-		0	0	0.996633	1	0	0	0	0	0.954899	0	1	us_Glutamate/aspartate ABC transporter, substrate-binding protein GltI (TC 3.A.1.3.4)<>ds_Glutathione S-transferase	0.996633	P	intergenic_region	us_AUO97b_00501<>ds_AUO97b_00502	NODE_1_length_3909467_cov_533.478_ID_22129	341920	A	G
fig|400667.82.peg.2113	-	Glu144*	0	0	0	0	0.987874	1	0	0	0	0	1	Cobalt/zinc/cadmium efflux RND transporter, outer membrane protein CzcC	0.987874	P	stop_gained	AUO97b_02249	NODE_1_length_3909467_cov_533.478_ID_22129	2257152	G	T
fig|400667.82.peg.2590	cobA	Pro439Pro	0	0	0.996215	1	0	0	0	0.037234	0.939494	0	1	Precorrin-2 oxidase (EC 1.3.1.76) @ Sirohydrochlorin ferrochelatase activity of CysG (EC 4.99.1.4) / Uroporphyrinogen-III methyltransferase (EC 2.1.1.107)	0.996215	P	synonymous_variant	AUO97b_02725	NODE_1_length_3909467_cov_533.478_ID_22129	2770621	A	G
fig|400667.82.peg.2816	-	Gly35Val	0	0	0	0	0	0	0	0	0	0	0.998373	Gfa-like protein	0.998373	P	missense_variant	AUO97b_02951	NODE_1_length_3909467_cov_533.478_ID_22129	3021965	G	T
ds_fig|400667.82.peg.311<>us_fig|400667.82.peg.312	ds_npdA<>us_putP		0	0	0.998308	0.978142	0	0	0	0	0.954469	0	0.998308	ds_NAD-dependent protein deacetylase of SIR2 family<>us_Proline/sodium symporter PutP (TC 2.A.21.2.1) @ Propionate/sodium symporter	0.998308	P	intergenic_region	ds_AUO97b_00451<>us_AUO97b_00452	NODE_1_length_3909467_cov_533.478_ID_22129	295146	G	A
fig|400667.82.peg.857	-	Ile112Asn	0	0	0	0	0	0	0	0	0	0	0.99729	2-polyprenyl-6-methoxyphenol hydroxylase	0.99729	P	missense_variant	AUO97b_00997	NODE_1_length_3909467_cov_533.478_ID_22129	874863	A	T
fig|400667.82.peg.2024	actP	Thr382Ala	0	0	0.997118	0.98374	0	0	0	0	0.949905	0.024691	0.997118	Acetate permease ActP (cation/acetate symporter)	0.997118	P	missense_variant	AUO97b_02160	NODE_1_length_3909467_cov_533.478_ID_22129	2170999	A	G
fig|400667.82.peg.2711	-	Gln550Glu	0	0	0	0	0	0	0.996764	0.93133	0	0	0.996764	DNA internalization-related competence protein ComEC/Rec2	0.996764	P	missense_variant	AUO97b_02846	NODE_1_length_3909467_cov_533.478_ID_22129	2914317	C	G
fig|400667.82.peg.171	-	Leu376*	0	0	0.996721	0.993056	0	0	0	0	0.973064	0	0.996721	Peptidyl-prolyl cis-trans isomerase PpiD (EC 5.2.1.8)	0.996721	P	stop_gained	AUO97b_00311	NODE_1_length_3909467_cov_533.478_ID_22129	173986	A	T
fig|400667.82.peg.2829	cgtA	Ile258Asn	0	0	0.996602	0.97006	0	0	0	0	0.932568	0	0.996602	GTP-binding protein Obg	0.996602	P	missense_variant	AUO97b_02964	NODE_1_length_3909467_cov_533.478_ID_22129	3038791	T	A
fig|400667.82.peg.3398	uppS	Thr78Met	0	0	0.996462	0.991379	0	0	0	0	0.955466	0	0.996462	Undecaprenyl diphosphate synthase (EC 2.5.1.31)	0.996462	P	missense_variant	AUO97b_03533	NODE_1_length_3909467_cov_533.478_ID_22129	3648490	C	T
fig|400667.82.peg.1130	cmpR_7	Leu124Leu	0	0	0	0	0.995402	0.988462	0	0	0	0	0.995402	Transcriptional regulator, LysR family	0.995402	P	synonymous_variant	AUO97b_01270	NODE_1_length_3909467_cov_533.478_ID_22129	1169763	T	G
fig|400667.82.peg.523	yveA	Lys2Thr	0	0	0.994859	0.991837	0	0	0	0	0.941718	0	0.994859	Amino acid permease in 4-hydroxyproline catabolic gene cluster	0.994859	P	missense_variant	AUO97b_00663	NODE_1_length_3909467_cov_533.478_ID_22129	516629	A	C
ds_fig|400667.82.peg.2909<>us_fig|400667.82.rna.83	ds_-<>us_-		0.994398	0.987097	0	0	0	0	0	0	0.052113	0.984756	0.994398	ds_Uncharacterized proteins YbdD and YjiX<>us_tRNA-Val-GAC	0.994398	P	intergenic_region	ds_AUO97b_03044<>us_-	NODE_1_length_3909467_cov_533.478_ID_22129	3134368	T	C
fig|400667.82.peg.2956	-	Asp12Gly	0	0	0.993164	0.994186	0	0	0	0	0.918495	0	0.994186	hypothetical protein	0.993164	P	missense_variant	AUO97b_03091	NODE_1_length_3909467_cov_533.478_ID_22129	3189605	A	G
fig|400667.82.peg.70	yjiE	Val177Val	0	0	0	0	0	0	0.993766	0.969697	0	0	0.993766	Transcriptional regulator, LysR family	0.993766	P	synonymous_variant	AUO97b_00210	NODE_1_length_3909467_cov_533.478_ID_22129	68175	A	T
fig|400667.82.peg.294	lptD	Val799Phe	0	0	0.99359	0.98773	0	0	0	0	0.969206	0.034483	0.99359	LPS-assembly protein LptD @ Organic solvent tolerance protein precursor	0.99359	P	missense_variant	AUO97b_00434	NODE_1_length_3909467_cov_533.478_ID_22129	278787	G	T
fig|400667.82.peg.3289	-	Val337Phe	0.974359	0.993378	0	0	0	0	0	0	0.068111	0.980843	0.993378	Phage integrase	0.974359	P	missense_variant	AUO97b_03424	NODE_1_length_3909467_cov_533.478_ID_22129	3555752	G	T
fig|400667.82.peg.1845	yqjA_1	ISAba1	0	0	0	0.0077	0	0	0	0.0024	0	0.9931	0.9931	DedA protein	0	A	IS_insertion	AUO97b_01982	NODE_1_length_3909467_cov_533.478_ID_22129	-	-	-
fig|400667.82.peg.152	mbtK	Arg183Cys	0	0	0	0	0	0	0.992327	0.983333	0	0	0.992327	Siderophore synthetase small component, acetyltransferase	0.992327	P	missense_variant	AUO97b_00292	NODE_1_length_3909467_cov_533.478_ID_22129	149898	G	A
fig|400667.82.peg.45	antA	Val103Gly	0.9869	0.992248	0	0	0	0	0	0	0.761905	0.991228	0.992248	Benzoate 1,2-dioxygenase alpha subunit (EC 1.14.12.10)	0.9869	P	missense_variant	AUO97b_00185	NODE_1_length_3909467_cov_533.478_ID_22129	43107	T	G
fig|400667.82.peg.1707	-	Tyr169Phe	0.991289	0.967871	0	0	0	0	0	0	0.047741	0.985163	0.991289	Polyketide synthase modules and related proteins	0.991289	P	missense_variant	AUO97b_01845	NODE_1_length_3909467_cov_533.478_ID_22129	1817241	T	A
fig|400667.82.peg.2954	-	Trp128*	0	0	0	0	0	0	0.990662	0.987654	0	0	0.990662	L,D-transpeptidase	0.990662	P	stop_gained	AUO97b_03089	NODE_1_length_3909467_cov_533.478_ID_22129	3187809	C	T
ds_fig|400667.82.peg.1363<>us_fig|400667.82.peg.1364	ds_-<>us_leuA		0	0	0	0	0	0	0.990392	0.987261	0	0	0.990392	ds_PKHD-type hydroxylase YbiX<>us_2-isopropylmalate synthase (EC 2.3.3.13)	0.990392	P	intergenic_region	ds_AUO97b_01502<>us_AUO97b_01503	NODE_1_length_3909467_cov_533.478_ID_22129	1439834	C	A
fig|400667.82.peg.152	mbtK	Arg183Leu	0	0	0	0	0	0	0.989796	0.988827	0	0	0.989796	Siderophore synthetase small component, acetyltransferase	0.989796	P	missense_variant	AUO97b_00292	NODE_1_length_3909467_cov_533.478_ID_22129	149897	C	A
fig|400667.82.peg.3537	-	Gly447Val	0	0	0	0	0	0	0.989474	0.976331	0	0	0.989474	L-arabonate dehydratase (EC 4.2.1.25)	0.989474	P	missense_variant	AUO97b_03673	NODE_1_length_3909467_cov_533.478_ID_22129	3793335	C	A
fig|400667.82.peg.212	-	Thr55Ala	0	0	0.987109	0.979058	0	0	0	0	0.958	0	0.987109	hypothetical protein	0.987109	P	missense_variant	AUO97b_00352	NODE_1_length_3909467_cov_533.478_ID_22129	215701	T	C
fig|400667.82.peg.152	mbtK	Cys162Ser	0	0	0	0	0	0	0.987044	0.984127	0	0	0.987044	Siderophore synthetase small component, acetyltransferase	0.987044	P	missense_variant	AUO97b_00292	NODE_1_length_3909467_cov_533.478_ID_22129	149961	A	T
fig|400667.82.peg.3347	-	Tyr474*	0	0	0	0	0.984018	0	0	0	0	0	0.984018	Phage-related protein, tail component	0.984018	P	stop_gained	AUO97b_03482	NODE_1_length_3909467_cov_533.478_ID_22129	3598193	T	G
fig|400667.82.peg.3347	-	Lys494Asn	0	0	0	0	0.977597	0	0	0	0	0	0.977597	Phage-related protein, tail component	0.977597	P	missense_variant	AUO97b_03482	NODE_1_length_3909467_cov_533.478_ID_22129	3598253	G	C
fig|400667.82.peg.3194	tamB	Ile1458Ser	0	0	0	0	0	0	0	0	0	0.959839	0.959839	Translocation and assembly module subunit TamB	0	A	missense_variant	AUO97b_03329	NODE_1_length_3909467_cov_533.478_ID_22129	3452099	T	G
fig|400667.82.peg.1521	pgsA	Ala166Val	0	0	0	0	0	0	0	0	0	0.957393	0.957393	CDP-diacylglycerol--glycerol-3-phosphate 3-phosphatidyltransferase (EC 2.7.8.5)	0	A	missense_variant	AUO97b_01660	NODE_1_length_3909467_cov_533.478_ID_22129	1610673	G	A
fig|400667.82.peg.1521	pgsA	Ala84Val	0	0	0	0.950893	0	0	0	0	0	0	0.950893	CDP-diacylglycerol--glycerol-3-phosphate 3-phosphatidyltransferase (EC 2.7.8.5)	0	A	missense_variant	AUO97b_01660	NODE_1_length_3909467_cov_533.478_ID_22129	1610919	G	A
fig|400667.82.peg.2338	-	Thr12fs	0.008666	0	0.945326	0.94321	0.00543	0	0	0	0.933981	0.016279	0.945326	Phosphoesterase	0.945326	P	frameshift_variant	AUO97b_02473	NODE_1_length_3909467_cov_533.478_ID_22129	2487975	GA	G
fig|400667.82.peg.3260	mgtA	Gln32Leu	0	0	0	0	0	0	0	0	0.930081	0	0.930081	Mg(2+) transport ATPase, P-type (EC 3.6.3.2)	0.930081	P	missense_variant	AUO97b_03395	NODE_1_length_3909467_cov_533.478_ID_22129	3520339	A	T
fig|400667.82.peg.248	-	Gly408fs	0	0	0.928105	0.892308	0	0	0	0	0.88785	0	0.928105	DNA helicase (EC 3.6.4.12), phage-associated	0.928105	P	frameshift_variant	AUO97b_00388	NODE_1_length_3909467_cov_533.478_ID_22129	241200	AC	A
fig|400667.82.peg.2420	wecB	ISAba12	0	0.7555	0	0.0683	0	0.744	0	0.6932	0	0.0377	0.9153	UDP-N-acetylglucosamine 2-epimerase (EC 5.1.3.14)	0	A	IS_insertion	AUO97b_02554	NODE_1_length_3909467_cov_533.478_ID_22129	-	-	-
us_fig|400667.82.peg.1415<>us_fig|400667.82.peg.1416	us_gadX<>us_infA		0	0	0.912151	0.898058	0	0	0	0	0.834775	0	0.912151	us_Transcriptional regulator, AraC family<>us_Translation initiation factor 1	0.912151	P	intergenic_region	us_AUO97b_01554<>us_AUO97b_01555	NODE_1_length_3909467_cov_533.478_ID_22129	1491753	A	G
ds_fig|400667.82.peg.306<>us_fig|400667.82.peg.307	ds_-<>us_-	intergenic	0	0	0	0	0	0	0	0	0	0.876652	0.876652	ds_Nucleoprotein/polynucleotide-associated enzyme<>us_Efflux ABC transporter, permease/ATP-binding protein Atu2242	0	A	intergenic_region	ds_AUO97b_00446<>us_AUO97b_00447	NODE_1_length_3909467_cov_533.478_ID_22129	290043	TCAG	T
us_fig|400667.82.peg.3106<>us_fig|400667.82.peg.3107	us_csuR<>us_csuA	ISAba12	0	0.1913	0	0	0	0.8428	0	0.1179	0	0.0023	0.8428	us_Transcriptional regulator, AcrR family<>us_Sigma-fimbriae uncharacterized paralogous subunit	0	A	IS_insertion	us_AUO97b_03241<>us_AUO97b_03242	NODE_1_length_3909467_cov_533.478_ID_22129	-	-	-
fig|400667.82.peg.1954	-	ISAba18	0	0	0	0.8406	0	0	0	0	0	0.0055	0.8406	VgrG protein	0	A	IS_insertion	AUO97b_02090	NODE_1_length_3909467_cov_533.478_ID_22129	-	-	-
us_fig|400667.82.peg.1415<>us_fig|400667.82.peg.1416	us_gadX<>us_infA		0	0	0.81274	0.809955	0	0	0	0	0.751422	0.031609	0.81274	us_Transcriptional regulator, AraC family<>us_Translation initiation factor 1	0.81274	P	intergenic_region	us_AUO97b_01554<>us_AUO97b_01555	NODE_1_length_3909467_cov_533.478_ID_22129	1491749	C	CT
fig|400667.82.peg.294	lptD	Tyr753dup	0	0	0	0.73913	0	0	0	0	0	0	0.73913	LPS-assembly protein LptD @ Organic solvent tolerance protein precursor	0	A	disruptive_inframe_insertion	AUO97b_00434	NODE_1_length_3909467_cov_533.478_ID_22129	278647	T	TCTA
us_fig|400667.82.rna.23;fig|400667.82.rna.23;fig|400667.82.rna.23<>ds_fig|400667.82.rna.24	us_-;-;-<>ds_-		0	0	0.645161	0	0	0	0.030387	0	0.280702	0	0.645161	us_tRNA-Met-CAT;tRNA-Met-CAT;tRNA-Met-CAT<>ds_tRNA-Met-CAT	0.645161	P	intergenic_region	us_-;-;-<>ds_-	NODE_1_length_3909467_cov_533.478_ID_22129	1591604	A	C
fig|400667.82.peg.1833	-	His172_His173dup	0	0.010601	0.531205	0.491071	0.0037	0	0	0.035587	0.469712	0	0.531205	Cobalt/zinc/cadmium resistance protein CzcD	0.531205	P	conservative_inframe_insertion	AUO97b_01970	NODE_1_length_3909467_cov_533.478_ID_22129	1959211	C	CGTGATG
ds_fig|400667.82.peg.3258<>us_fig|400667.82.peg.3259	ds_-<>us_-	ISAba12	0	0.4129	0	0	0	0	0	0.0168	0	0	0.4129	ds_FIG00351049: hypothetical protein<>us_hypothetical protein	0	A	IS_insertion	ds_AUO97b_03393<>us_AUO97b_03394	NODE_1_length_3909467_cov_533.478_ID_22129	-	-	-
us_fig|400667.82.rna.23;fig|400667.82.rna.23;fig|400667.82.rna.23<>ds_fig|400667.82.rna.24	us_-;-;-<>ds_-		0	0	0.193548	0.384615	0	0	0	0	0	0	0.384615	us_tRNA-Met-CAT;tRNA-Met-CAT;tRNA-Met-CAT<>ds_tRNA-Met-CAT	0.193548	P	intergenic_region	us_-;-;-<>ds_-	NODE_1_length_3909467_cov_533.478_ID_22129	1591604	A	AC
fig|400667.82.peg.2152	spoT_2	ISAba12	0	0	0	0	0	0.3065	0	0	0	0	0.3065	Guanosine-3',5'-bis(diphosphate) 3'-pyrophosphohydrolase (EC 3.1.7.2) / GTP pyrophosphokinase (EC 2.7.6.5), (p)ppGpp synthetase II	0	A	IS_insertion	AUO97b_02288	NODE_1_length_3909467_cov_533.478_ID_22129	-	-	-
ds_fig|400667.82.peg.2635<>us_fig|400667.82.peg.2636	ds_rrmJ<>us_hflB		0	0	0	0	0	0	0	0.30303	0	0	0.30303	ds_23S rRNA (uridine(2552)-2'-O)-methyltransferase (EC 2.1.1.166)<>us_Cell division-associated, ATP-dependent zinc metalloprotease FtsH	0	A	intergenic_region	ds_AUO97b_02770<>us_AUO97b_02771	NODE_1_length_3909467_cov_533.478_ID_22129	2826888	C	T
fig|400667.82.peg.2421	-	ISAba12	0	0.0141	0	0.0028	0	0	0	0.2766	0	0	0.2766	Putative mannosyltransferase involved in polysaccharide biosynthesis	0	A	IS_insertion	AUO97b_02555	NODE_1_length_3909467_cov_533.478_ID_22129	-	-	-
fig|400667.82.peg.3789	-	Asn413Thr	0	0	0	0	0	0	0	0	0.235294	0	0.235294	hypothetical protein	0.235294	P	missense_variant	AUO97b_00137	NODE_2_length_148137_cov_371.33_ID_22131	145222	T	G
fig|400667.82.peg.3208	-	ISAba12	0	0.2054	0	0	0	0	0	0.0067	0	0	0.2054	Pseudouridine synthase (EC 4.2.1.70), PA2043 type	0	A	IS_insertion	AUO97b_03343	NODE_1_length_3909467_cov_533.478_ID_22129	-	-	-
ds_fig|400667.82.peg.3697<>us_fig|400667.82.peg.3698	ds_-<>us_-	intergenic	0	0	0	0	0	0	0	0.178571	0	0	0.178571	ds_hypothetical protein<>us_hypothetical protein	0	A	intergenic_region	ds_AUO97b_00045<>us_AUO97b_00046	NODE_2_length_148137_cov_371.33_ID_22131	55455	T	A
fig|400667.82.peg.2169	truB	ISAba12	0	0.1705	0	0.005	0	0	0	0.0023	0	0	0.1705	tRNA pseudouridine(55) synthase (EC 5.4.99.25)	0	A	IS_insertion	AUO97b_02305	NODE_1_length_3909467_cov_533.478_ID_22129	-	-	-
ds_fig|400667.82.peg.2635<>us_fig|400667.82.peg.2636	ds_rrmJ<>us_hflB	intergenic	0	0	0	0	0	0.17004	0	0	0	0	0.17004	ds_23S rRNA (uridine(2552)-2'-O)-methyltransferase (EC 2.1.1.166)<>us_Cell division-associated, ATP-dependent zinc metalloprotease FtsH	0	A	intergenic_region	ds_AUO97b_02770<>us_AUO97b_02771	NODE_1_length_3909467_cov_533.478_ID_22129	2826996	G	A
fig|400667.82.peg.2217	-	ISAba12	0	0.1622	0	0	0	0	0	0.0029	0	0	0.1622	hypothetical protein	0	A	IS_insertion	AUO97b_02353	NODE_1_length_3909467_cov_533.478_ID_22129	-	-	-
fig|400667.82.peg.2216	mmgC_14	ISAba12	0	0.0036	0	0	0	0	0	0.1586	0	0	0.1586	Acyl-CoA dehydrogenase	0	A	IS_insertion	AUO97b_02352	NODE_1_length_3909467_cov_533.478_ID_22129	-	-	-
us_fig|400667.82.peg.1415<>us_fig|400667.82.peg.1416	us_gadX<>us_infA		0	0	0.079273	0	0	0	0	0	0.122378	0	0.122378	us_Transcriptional regulator, AraC family<>us_Translation initiation factor 1	0.122378	P	intergenic_region	us_AUO97b_01554<>us_AUO97b_01555	NODE_1_length_3909467_cov_533.478_ID_22129	1491753	A	AG
fig|400667.82.peg.3658	-	Leu655Leu	0	0	0	0	0	0	0	0	0	0.060109	0.060109	hypothetical protein	0	A	synonymous_variant	AUO97b_00006	NODE_2_length_148137_cov_371.33_ID_22131	13505	A	T
fig|400667.82.peg.3194	tamB	Gly1011Ser	0	0	0	0.106667	0	0	0	0	0	0	0.106667	Translocation and assembly module subunit TamB	0	A	missense_variant	AUO97b_03329	NODE_1_length_3909467_cov_533.478_ID_22129	3450757	G	A
fig|400667.82.peg.20	-	Thr112Thr	0	0	0	0	0	0	0	0.051613	0	0	0.051613	S-(hydroxymethyl)glutathione dehydrogenase (EC 1.1.1.284)	0	A	synonymous_variant	AUO97b_00160	NODE_1_length_3909467_cov_533.478_ID_22129	18876	C	A
fig|400667.82.peg.3789	-	Asp230Val	0	0	0	0	0	0	0	0.090909	0	0	0.090909	hypothetical protein	0	A	missense_variant	AUO97b_00137	NODE_2_length_148137_cov_371.33_ID_22131	145771	T	A
fig|400667.82.peg.20	-	Ala111Ala	0	0	0	0	0	0	0	0.05	0	0	0.05	S-(hydroxymethyl)glutathione dehydrogenase (EC 1.1.1.284)	0	A	synonymous_variant	AUO97b_00160	NODE_1_length_3909467_cov_533.478_ID_22129	18879	C	A
fig|400667.82.peg.294	lptD	Val422Asp	0	0	0	0.083969	0	0	0	0	0	0	0.083969	LPS-assembly protein LptD @ Organic solvent tolerance protein precursor	0	A	missense_variant	AUO97b_00434	NODE_1_length_3909467_cov_533.478_ID_22129	277657	T	A
fig|400667.82.peg.3655	-	Ala144Val	0	0	0	0	0	0	0	0.083333	0	0	0.083333	hypothetical protein	0	A	missense_variant	AUO97b_00003	NODE_2_length_148137_cov_371.33_ID_22131	2967	G	A
fig|400667.82.peg.64	-	Gln84Gln	0	0	0	0	0	0	0	0.055249	0	0	0.055249	LysR family transcriptional regulator near succinyl-CoA:3-ketoacid-coenzyme A transferase	0	A	synonymous_variant	AUO97b_00204	NODE_1_length_3909467_cov_533.478_ID_22129	61627	G	A
fig|400667.82.peg.3725	-	Lys20*	0	0	0	0	0	0	0	0.079365	0	0	0.079365	hypothetical protein	0	A	stop_gained	AUO97b_00073	NODE_2_length_148137_cov_371.33_ID_22131	82967	T	A
fig|400667.82.peg.3736	-	Arg92Gln	0	0	0	0	0	0	0	0.079365	0	0	0.079365	Transposase OrfAB, subunit B	0	A	missense_variant	AUO97b_00084	NODE_2_length_148137_cov_371.33_ID_22131	94341	G	A
fig|400667.82.peg.64	-	Arg90Arg	0	0	0	0	0	0	0	0.055556	0	0	0.055556	LysR family transcriptional regulator near succinyl-CoA:3-ketoacid-coenzyme A transferase	0	A	synonymous_variant	AUO97b_00204	NODE_1_length_3909467_cov_533.478_ID_22129	61645	C	T
fig|400667.82.peg.3191	coq	Leu182_Glu183insThrAlaLeu	0	0.077465	0	0	0	0	0	0	0	0	0.077465	2-polyprenyl-3-methyl-6-methoxy-1,4-benzoquinol hydroxylase, coq7 type	0	A	conservative_inframe_insertion	AUO97b_03326	NODE_1_length_3909467_cov_533.478_ID_22129	3442942	C	CAAGTGCAGT
fig|400667.82.peg.3736	-	Ala151Ala	0	0	0	0	0	0	0	0.096774	0	0	0.096774	Transposase OrfAB, subunit B	0	A	synonymous_variant	AUO97b_00084	NODE_2_length_148137_cov_371.33_ID_22131	94519	A	C
fig|400667.82.peg.104	cph2_4	Asn219Asn	0	0.057971	0	0	0	0	0	0	0	0	0.057971	Phytochrome-like protein	0	A	synonymous_variant	AUO97b_00244	NODE_1_length_3909467_cov_533.478_ID_22129	106082	T	C
fig|400667.82.peg.219	-	Gly746Cys	0	0.07362	0	0	0	0	0	0	0	0	0.07362	Phage tail, tail length tape-measure protein H	0	A	missense_variant	AUO97b_00359	NODE_1_length_3909467_cov_533.478_ID_22129	224128	C	A
fig|400667.82.peg.104	cph2_4	Leu223Leu	0	0.052632	0	0	0	0	0	0	0	0	0.052632	Phytochrome-like protein	0	A	synonymous_variant	AUO97b_00244	NODE_1_length_3909467_cov_533.478_ID_22129	106094	T	C
fig|400667.82.peg.3432	-	Cys127Phe	0	0.071429	0	0	0	0	0	0	0	0	0.071429	Integral membrane protein	0	A	missense_variant	AUO97b_03568	NODE_1_length_3909467_cov_533.478_ID_22129	3686570	G	T
ds_fig|400667.82.peg.3470<>us_fig|400667.82.peg.3471	ds_-<>us_-		0	0.070312	0	0	0	0	0	0	0	0	0.070312	ds_UPF0060 membrane protein YnfA<>us_2-keto-3-deoxy-D-arabino-heptulosonate-7-phosphate synthase I alpha (EC 2.5.1.54)	0	A	intergenic_region	ds_AUO97b_03606<>us_AUO97b_03607	NODE_1_length_3909467_cov_533.478_ID_22129	3724140	C	A
fig|400667.82.peg.3755	tnpAba1	Cys23Cys	0	0	0	0	0	0	0	0.073684	0	0	0.073684	Transposase	0	A	synonymous_variant	AUO97b_00103	NODE_2_length_148137_cov_371.33_ID_22131	112620	C	T
fig|400667.82.peg.2637	folP	Val109Phe	0	0	0	0.068182	0	0	0	0	0	0	0.068182	Dihydropteroate synthase (EC 2.5.1.15)	0	A	missense_variant	AUO97b_02772	NODE_1_length_3909467_cov_533.478_ID_22129	2829343	G	T
fig|400667.82.peg.3786	-	Phe29Phe	0	0	0	0	0	0	0	0.108108	0	0	0.108108	hypothetical protein	0	A	synonymous_variant	AUO97b_00134	NODE_2_length_148137_cov_371.33_ID_22131	142839	T	C
fig|400667.82.peg.358	glnQ_2	Thr190Thr	0	0	0	0.063291	0	0	0	0	0	0	0.063291	Glutamate/aspartate ABC transporter, ATP-binding protein GltL (TC 3.A.1.3.4)	0	A	synonymous_variant	AUO97b_00498	NODE_1_length_3909467_cov_533.478_ID_22129	338684	A	G
fig|400667.82.peg.367	-	Ala194Ala	0	0.051282	0	0	0	0	0	0	0	0	0.051282	Methionine ABC transporter substrate-binding protein	0	A	synonymous_variant	AUO97b_00507	NODE_1_length_3909467_cov_533.478_ID_22129	348747	C	A
fig|400667.82.peg.367	-	Asp223Asp	0	0.060811	0	0	0	0	0	0	0	0	0.060811	Methionine ABC transporter substrate-binding protein	0	A	synonymous_variant	AUO97b_00507	NODE_1_length_3909467_cov_533.478_ID_22129	348834	T	C
fig|400667.82.peg.486	-	Cys177Cys	0	0	0	0	0	0	0	0.053922	0	0	0.053922	Indolepyruvate ferredoxin oxidoreductase, alpha and beta subunits	0	A	synonymous_variant	AUO97b_00626	NODE_1_length_3909467_cov_533.478_ID_22129	473941	C	T
fig|400667.82.peg.486	-	Ser209Ser	0	0	0	0	0	0	0	0.053571	0	0	0.053571	Indolepyruvate ferredoxin oxidoreductase, alpha and beta subunits	0	A	synonymous_variant	AUO97b_00626	NODE_1_length_3909467_cov_533.478_ID_22129	474037	A	C
fig|400667.82.peg.490	phnW	Asn157Asn	0	0.050955	0	0	0	0	0	0	0	0	0.050955	2-aminoethylphosphonate:pyruvate aminotransferase (EC 2.6.1.37)	0	A	synonymous_variant	AUO97b_00630	NODE_1_length_3909467_cov_533.478_ID_22129	480701	A	G
fig|400667.82.peg.530	-	Leu85Leu	0	0.054422	0	0	0	0	0	0	0	0	0.054422	4-hydroxyproline epimerase (EC 5.1.1.8)	0	A	synonymous_variant	AUO97b_00670	NODE_1_length_3909467_cov_533.478_ID_22129	525509	T	A
fig|400667.82.peg.546	-	His397His	0	0	0	0	0	0	0	0.055556	0	0	0.055556	T6SS component TssK (ImpJ/VasE)	0	A	synonymous_variant	AUO97b_00686	NODE_1_length_3909467_cov_533.478_ID_22129	540471	A	G
fig|400667.82.peg.867	ata	Lys1703*	0	0.063158	0	0	0	0	0	0	0	0	0.063158	Cell surface protein	0	A	stop_gained	AUO97b_01007	NODE_1_length_3909467_cov_533.478_ID_22129	881814	T	A
fig|400667.82.peg.615	apxIB	Gly523Gly	0	0.057325	0	0	0	0	0	0	0	0	0.057325	Type I secretion system ATPase, LssB family LapB	0	A	synonymous_variant	AUO97b_00755	NODE_1_length_3909467_cov_533.478_ID_22129	623725	G	A
fig|400667.82.peg.751	lysC	Arg194Arg	0	0	0	0	0	0	0	0.065	0	0	0.065	Aspartokinase (EC 2.7.2.4)	0	A	synonymous_variant	AUO97b_00891	NODE_1_length_3909467_cov_533.478_ID_22129	746385	C	T
fig|400667.82.peg.824	-	Ser2828Ser	0	0	0	0	0	0	0	0.050505	0	0	0.050505	Hemolysin-type calcium-binding region	0	A	synonymous_variant	AUO97b_00964	NODE_1_length_3909467_cov_533.478_ID_22129	829533	T	A
fig|400667.82.peg.3067	ydjA	Ala69Ser	0	0	0	0.062112	0	0	0	0	0	0	0.062112	Nitroreductase family protein	0	A	missense_variant	AUO97b_03202	NODE_1_length_3909467_cov_533.478_ID_22129	3314868	G	T
fig|400667.82.peg.829	fadH_1	Arg457Arg	0	0.053398	0	0	0	0	0	0	0	0	0.053398	2,4-dienoyl-CoA reductase [NADPH] (EC 1.3.1.34)	0	A	synonymous_variant	AUO97b_00969	NODE_1_length_3909467_cov_533.478_ID_22129	842500	G	A
fig|400667.82.peg.3513	-	Arg275Lys	0	0	0	0.061947	0	0	0	0	0	0	0.061947	Asp-tRNAAsn/Glu-tRNAGln amidotransferase A subunit and related amidases	0	A	missense_variant	AUO97b_03649	NODE_1_length_3909467_cov_533.478_ID_22129	3767442	G	A
fig|400667.82.peg.834	rnt	Gly133Gly	0	0.051613	0	0	0	0	0	0	0	0	0.051613	Ribonuclease T	0	A	synonymous_variant	AUO97b_00974	NODE_1_length_3909467_cov_533.478_ID_22129	848883	T	G
fig|400667.82.peg.932	-	Ala984Ala	0	0.052356	0	0	0	0	0	0	0	0	0.052356	5-methyltetrahydrofolate--homocysteine methyltransferase (EC 2.1.1.13)	0	A	synonymous_variant	AUO97b_01072	NODE_1_length_3909467_cov_533.478_ID_22129	956711	A	G
fig|400667.82.peg.3482	eno	Glu92*	0	0.06135	0	0	0	0	0	0	0	0	0.06135	Enolase (EC 4.2.1.11)	0	A	stop_gained	AUO97b_03618	NODE_1_length_3909467_cov_533.478_ID_22129	3736106	G	T
fig|400667.82.peg.1009	pilT_1	Ala231Ala	0	0.052326	0	0	0	0	0	0	0	0	0.052326	Type IV pilus assembly ATPase component PilU	0	A	synonymous_variant	AUO97b_01149	NODE_1_length_3909467_cov_533.478_ID_22129	1042944	C	T
fig|400667.82.peg.1437	rne	Ala1062Ala	0	0.053476	0	0	0	0	0	0	0	0	0.053476	Ribonuclease E (EC 3.1.26.12)	0	A	synonymous_variant	AUO97b_01576	NODE_1_length_3909467_cov_533.478_ID_22129	1515589	G	A
fig|400667.82.peg.3194	-	Leu1430Ser	0	0	0	0.060976	0	0	0	0	0	0	0.060976	Putative exported protein precursor	0	A	missense_variant	AUO97b_03329	NODE_1_length_3909467_cov_533.478_ID_22129	3452015	T	C
ds_fig|400667.82.peg.1236<>ds_fig|400667.82.peg.1237	ds_-<>ds_ihfA		0	0	0	0.060914	0	0	0	0	0	0	0.060914	ds_conserved hypothetical protein%3B putative exported protein<>ds_Integration host factor alpha subunit	0	A	intergenic_region	ds_AUO97b_01375<>ds_AUO97b_01376	NODE_1_length_3909467_cov_533.478_ID_22129	1299135	T	A
fig|400667.82.peg.2452	-	Arg134Arg	0	0.051095	0	0	0	0	0	0	0	0	0.051095	Protein tyrosine/serine phosphatase	0	A	synonymous_variant	AUO97b_02586	NODE_1_length_3909467_cov_533.478_ID_22129	2617862	C	A
fig|400667.82.peg.3218	glnS	His261Tyr	0	0	0	0	0	0.060241	0	0	0	0	0.060241	Glutaminyl-tRNA synthetase (EC 6.1.1.18)	0	A	missense_variant	AUO97b_03353	NODE_1_length_3909467_cov_533.478_ID_22129	3473370	C	T
fig|400667.82.peg.2464	-	Val58Val	0	0.056701	0	0	0	0	0	0	0	0	0.056701	3-ketoacyl-CoA thiolase (EC 2.3.1.16) @ Acetyl-CoA acetyltransferase (EC 2.3.1.9)	0	A	synonymous_variant	AUO97b_02599	NODE_1_length_3909467_cov_533.478_ID_22129	2632159	C	G
fig|400667.82.peg.3456	-	Lys432*	0	0.06015	0	0	0	0	0	0	0	0	0.06015	Ferrichrome-iron receptor	0	A	stop_gained	AUO97b_03592	NODE_1_length_3909467_cov_533.478_ID_22129	3706875	A	T
fig|400667.82.peg.2571	-	Arg51Arg	0	0.055172	0	0	0	0	0	0	0	0	0.055172	DnaJ domain protein	0	A	synonymous_variant	AUO97b_02706	NODE_1_length_3909467_cov_533.478_ID_22129	2747567	G	A
fig|400667.82.peg.3714	-	Tyr99fs	0	0	0	0	0	0	0	0.059701	0	0	0.059701	Nuclease (SNase-like) precursor	0	A	frameshift_variant	AUO97b_00062	NODE_2_length_148137_cov_371.33_ID_22131	72970	TA	T
fig|400667.82.peg.2620	-	Gly1149Gly	0	0	0	0	0	0	0	0.050228	0	0.046931	0.050228	Glycine dehydrogenase [decarboxylating] (glycine cleavage system P protein) (EC 1.4.4.2)	0	A	synonymous_variant	AUO97b_02755	NODE_1_length_3909467_cov_533.478_ID_22129	2806113	A	C
fig|400667.82.peg.2620	-	Asp1200Asp	0	0	0	0.046392	0	0	0	0.052863	0	0.032967	0.052863	Glycine dehydrogenase [decarboxylating] (glycine cleavage system P protein) (EC 1.4.4.2)	0	A	synonymous_variant	AUO97b_02755	NODE_1_length_3909467_cov_533.478_ID_22129	2806266	T	C
fig|400667.82.peg.3724	-	Asn220Ile	0	0.058824	0	0	0	0	0	0	0	0	0.058824	hypothetical protein	0	A	missense_variant	AUO97b_00072	NODE_2_length_148137_cov_371.33_ID_22131	80947	T	A
fig|400667.82.peg.2620	-	Ala1219Ala	0	0	0	0.05848	0	0	0	0	0	0	0.05848	Glycine dehydrogenase [decarboxylating] (glycine cleavage system P protein) (EC 1.4.4.2)	0	A	synonymous_variant	AUO97b_02755	NODE_1_length_3909467_cov_533.478_ID_22129	2806323	C	A
fig|400667.82.peg.3169	-	Thr74Ser	0	0	0	0.058394	0	0	0	0	0	0	0.058394	Glycine-rich cell wall structural protein precursor	0	A	missense_variant	AUO97b_03304	NODE_1_length_3909467_cov_533.478_ID_22129	3419204	T	A
fig|400667.82.peg.2620	-	Gly1236Gly	0	0.079545	0	0.055944	0	0	0	0.037037	0	0.057471	0.079545	Glycine dehydrogenase [decarboxylating] (glycine cleavage system P protein) (EC 1.4.4.2)	0	A	synonymous_variant	AUO97b_02755	NODE_1_length_3909467_cov_533.478_ID_22129	2806374	C	T
fig|400667.82.peg.2620	-	His1255His	0	0.073034	0	0	0	0	0	0	0	0	0.073034	Glycine dehydrogenase [decarboxylating] (glycine cleavage system P protein) (EC 1.4.4.2)	0	A	synonymous_variant	AUO97b_02755	NODE_1_length_3909467_cov_533.478_ID_22129	2806431	T	C
fig|400667.82.peg.3604	-	Val42Ile	0	0	0	0.057692	0	0	0	0	0	0	0.057692	Nudix-related transcriptional regulator NrtR	0	A	missense_variant	AUO97b_03740	NODE_1_length_3909467_cov_533.478_ID_22129	3860476	G	A
fig|400667.82.peg.2651	groL	Glu473Glu	0	0	0	0	0	0	0	0.054299	0	0	0.054299	Heat shock protein 60 kDa family chaperone GroEL	0	A	synonymous_variant	AUO97b_02786	NODE_1_length_3909467_cov_533.478_ID_22129	2846310	G	A
fig|400667.82.peg.42	modB	Asp18Glu	0	0.057143	0	0	0	0	0	0	0	0	0.057143	Molybdenum ABC transporter permease protein ModB	0	A	missense_variant	AUO97b_00182	NODE_1_length_3909467_cov_533.478_ID_22129	41131	G	C
fig|400667.82.peg.2661	mltF	Ala292Ala	0	0.051095	0	0	0	0	0	0	0	0	0.051095	Transglycosylase, Slt family	0	A	synonymous_variant	AUO97b_02796	NODE_1_length_3909467_cov_533.478_ID_22129	2857577	C	T
fig|400667.82.peg.2668	-	Ala223Ala	0	0	0	0.053892	0	0	0	0	0	0	0.053892	hypothetical protein	0	A	synonymous_variant	AUO97b_02803	NODE_1_length_3909467_cov_533.478_ID_22129	2867207	A	T
fig|400667.82.peg.2688	cycA	Pro242Pro	0	0	0	0.057895	0	0	0	0	0	0	0.057895	D-serine/D-alanine/glycine transporter	0	A	synonymous_variant	AUO97b_02823	NODE_1_length_3909467_cov_533.478_ID_22129	2887011	T	A
ds_fig|400667.82.peg.3338<>us_fig|400667.82.peg.3339	ds_-<>us_-		0	0.056738	0	0	0	0	0	0	0	0	0.056738	ds_hypothetical protein<>us_hypothetical protein	0	A	intergenic_region	ds_AUO97b_03473<>us_AUO97b_03474	NODE_1_length_3909467_cov_533.478_ID_22129	3587925	C	T
fig|400667.82.peg.2693	xerC	Thr283Thr	0	0	0	0	0	0	0	0.053892	0	0	0.053892	Site-specific tyrosine recombinase XerC	0	A	synonymous_variant	AUO97b_02828	NODE_1_length_3909467_cov_533.478_ID_22129	2891875	A	G
fig|400667.82.peg.219	-	Ala263Ser	0	0	0	0	0	0	0	0.056497	0	0	0.056497	Phage tail, tail length tape-measure protein H	0	A	missense_variant	AUO97b_00359	NODE_1_length_3909467_cov_533.478_ID_22129	225577	C	A
fig|400667.82.peg.3018	bpeE	Val51Leu	0	0	0	0.056497	0	0	0	0	0	0	0.056497	RND efflux system, membrane fusion protein	0	A	missense_variant	AUO97b_03153	NODE_1_length_3909467_cov_533.478_ID_22129	3266879	C	G
fig|400667.82.peg.3370	-	Ser29Asn	0	0.056452	0	0	0	0	0	0	0	0	0.056452	Molybdopterin synthase sulfur carrier subunit	0	A	missense_variant	AUO97b_03505	NODE_1_length_3909467_cov_533.478_ID_22129	3625169	G	A
fig|400667.82.peg.2725	fbp	Thr135Thr	0	0.065789	0	0	0	0	0	0	0	0	0.065789	Fructose-1,6-bisphosphatase, type I (EC 3.1.3.11)	0	A	synonymous_variant	AUO97b_02860	NODE_1_length_3909467_cov_533.478_ID_22129	2929409	T	C
fig|400667.82.peg.3414	-	Asn10Lys	0	0.055944	0	0	0	0	0	0	0	0	0.055944	FIG00351831: hypothetical protein	0	A	missense_variant	AUO97b_03549	NODE_1_length_3909467_cov_533.478_ID_22129	3663051	T	A
fig|400667.82.peg.2748	-	Leu156Leu	0	0.051429	0	0	0	0	0	0	0	0	0.051429	Siderophore biosynthesis non-ribosomal peptide synthetase modules	0	A	synonymous_variant	AUO97b_02883	NODE_1_length_3909467_cov_533.478_ID_22129	2957965	G	A
fig|400667.82.peg.2810	recO	Leu141Leu	0	0.052941	0	0	0	0	0	0	0	0	0.052941	DNA recombination and repair protein RecO	0	A	synonymous_variant	AUO97b_02945	NODE_1_length_3909467_cov_533.478_ID_22129	3017569	G	A
fig|400667.82.peg.2878	lrp_1	Gln80Gln	0	0.069231	0	0	0	0	0	0	0	0	0.069231	Transcriptional regulator, AsnC family	0	A	synonymous_variant	AUO97b_03013	NODE_1_length_3909467_cov_533.478_ID_22129	3096313	T	C
fig|400667.82.peg.2878	lrp_1	Arg72Arg	0	0.056338	0	0	0	0	0	0	0	0	0.056338	Transcriptional regulator, AsnC family	0	A	synonymous_variant	AUO97b_03013	NODE_1_length_3909467_cov_533.478_ID_22129	3096337	C	T
fig|400667.82.peg.2959	ampC	Ser250Ser	0	0.051546	0	0	0	0	0	0	0	0	0.051546	Class C beta-lactamase (EC 3.5.2.6) => ADC family	0	A	synonymous_variant	AUO97b_03094	NODE_1_length_3909467_cov_533.478_ID_22129	3193409	T	C
fig|400667.82.peg.2967	-	Lys581Arg	0	0	0	0	0	0	0	0.055249	0	0	0.055249	TonB-dependent receptor	0	A	missense_variant	AUO97b_03102	NODE_1_length_3909467_cov_533.478_ID_22129	3204675	A	G
fig|400667.82.peg.2985	metF	Lys244Lys	0	0.050725	0	0	0	0	0	0	0	0	0.050725	5,10-methylenetetrahydrofolate reductase (EC 1.5.1.20)	0	A	synonymous_variant	AUO97b_03120	NODE_1_length_3909467_cov_533.478_ID_22129	3229988	C	T
fig|400667.82.peg.2985	metF	Ser231Ser	0	0.061644	0	0.035897	0	0	0	0	0	0	0.061644	5,10-methylenetetrahydrofolate reductase (EC 1.5.1.20)	0	A	synonymous_variant	AUO97b_03120	NODE_1_length_3909467_cov_533.478_ID_22129	3230027	G	A
fig|400667.82.peg.2996	map_1	Gly224Gly	0	0	0	0	0	0	0	0.052632	0	0	0.052632	Methionine aminopeptidase (EC 3.4.11.18)	0	A	synonymous_variant	AUO97b_03131	NODE_1_length_3909467_cov_533.478_ID_22129	3243699	C	A
fig|400667.82.peg.1112	-	Phe125Ile	0	0.054645	0	0	0	0	0	0	0	0	0.054645	Transporter, LysE family	0	A	missense_variant	AUO97b_01252	NODE_1_length_3909467_cov_533.478_ID_22129	1151848	A	T
fig|400667.82.peg.3352	-	Ser81Cys	0	0	0	0.054545	0	0	0	0	0	0	0.054545	hypothetical protein	0	A	missense_variant	AUO97b_03487	NODE_1_length_3909467_cov_533.478_ID_22129	3601767	T	A
fig|400667.82.peg.3606	-	Ala6Asp	0	0.054545	0	0	0	0	0	0	0	0	0.054545	FIG00350996: hypothetical protein	0	A	missense_variant	AUO97b_03742	NODE_1_length_3909467_cov_533.478_ID_22129	3862772	C	A
fig|400667.82.peg.3010	-	Gly104Gly	0	0	0	0.061538	0	0	0	0	0	0	0.061538	Uncharacterized efflux ABC transporter, ATP-binding protein YadG	0	A	synonymous_variant	AUO97b_03145	NODE_1_length_3909467_cov_533.478_ID_22129	3256075	A	T
fig|400667.82.peg.3031	-	Val283Val	0	0.06338	0	0	0	0	0	0	0	0	0.06338	MgtC family	0	A	synonymous_variant	AUO97b_03166	NODE_1_length_3909467_cov_533.478_ID_22129	3278488	C	T
fig|400667.82.peg.3031	-	Ala282Ala	0	0.061224	0	0	0	0	0	0	0	0	0.061224	MgtC family	0	A	synonymous_variant	AUO97b_03166	NODE_1_length_3909467_cov_533.478_ID_22129	3278491	T	C
fig|400667.82.peg.3074	purF	Ser210Ser	0	0.065359	0	0	0	0	0	0	0	0	0.065359	Amidophosphoribosyltransferase (EC 2.4.2.14)	0	A	synonymous_variant	AUO97b_03209	NODE_1_length_3909467_cov_533.478_ID_22129	3320844	T	A
fig|400667.82.peg.3074	purF	Ala212Ala	0	0.077922	0	0	0	0	0	0	0	0	0.077922	Amidophosphoribosyltransferase (EC 2.4.2.14)	0	A	synonymous_variant	AUO97b_03209	NODE_1_length_3909467_cov_533.478_ID_22129	3320850	G	A
fig|400667.82.peg.3074	purF	Thr214Thr	0	0.076433	0	0	0	0	0	0	0	0	0.076433	Amidophosphoribosyltransferase (EC 2.4.2.14)	0	A	synonymous_variant	AUO97b_03209	NODE_1_length_3909467_cov_533.478_ID_22129	3320856	G	A
fig|400667.82.peg.3092	-	Thr159Thr	0	0.088496	0	0	0	0	0	0	0	0	0.088496	Acyl-CoA dehydrogenase/oxidase domain protein	0	A	synonymous_variant	AUO97b_03227	NODE_1_length_3909467_cov_533.478_ID_22129	3340893	A	T
ds_fig|400667.82.peg.3130<>us_fig|400667.82.peg.3131	ds_-<>us_dctA_2		0	0.053691	0	0	0	0	0	0	0	0	0.053691	ds_Transcriptional regulator, AcrR family<>us_Na+/H+-dicarboxylate symporter	0	A	intergenic_region	ds_AUO97b_03265<>us_AUO97b_03266	NODE_1_length_3909467_cov_533.478_ID_22129	3377140	AT	A
fig|400667.82.peg.3368	-	Leu514Ile	0	0	0	0	0	0	0	0.053691	0	0	0.053691	Molybdopterin-binding oxidoreductase, [4Fe-4S] cluster binding and molybdopterin cofactor binding site containing	0	A	missense_variant	AUO97b_03503	NODE_1_length_3909467_cov_533.478_ID_22129	3623082	C	A
fig|400667.82.peg.3109	-	Ala159Ala	0	0	0	0	0	0.062069	0	0	0	0	0.062069	Sigma-fimbriae uncharacterized paralogous subunit	0	A	synonymous_variant	AUO97b_03244	NODE_1_length_3909467_cov_533.478_ID_22129	3354856	C	A
fig|400667.82.peg.3343	-	Gln1158His	0	0	0	0.053571	0	0	0	0	0	0	0.053571	probable tail length tape measure protein	0	A	missense_variant	AUO97b_03478	NODE_1_length_3909467_cov_533.478_ID_22129	3594044	G	T
fig|400667.82.peg.3127	-	Phe244Phe	0	0	0	0.050955	0	0	0	0	0	0	0.050955	L-sorbosone dehydrogenase	0	A	synonymous_variant	AUO97b_03262	NODE_1_length_3909467_cov_533.478_ID_22129	3373845	T	C
ds_fig|400667.82.peg.3339<>us_fig|400667.82.peg.3340	ds_-<>us_-		0	0.053435	0	0	0	0	0	0	0	0	0.053435	ds_hypothetical protein<>us_Uncharacterized protein Npun_F4007	0	A	intergenic_region	ds_AUO97b_03474<>us_AUO97b_03475	NODE_1_length_3909467_cov_533.478_ID_22129	3588636	A	G
fig|400667.82.peg.3143	mnmG	Asp232Asp	0	0	0	0.05	0	0	0	0	0	0	0.05	tRNA-5-carboxymethylaminomethyl-2-thiouridine(34) synthesis protein MnmG	0	A	synonymous_variant	AUO97b_03278	NODE_1_length_3909467_cov_533.478_ID_22129	3390045	T	C
fig|400667.82.peg.2620	-	Gly958Asp	0	0	0	0.053333	0	0	0	0	0	0	0.053333	Glycine dehydrogenase [decarboxylating] (glycine cleavage system P protein) (EC 1.4.4.2)	0	A	missense_variant	AUO97b_02755	NODE_1_length_3909467_cov_533.478_ID_22129	2805539	G	A
fig|400667.82.peg.2907	efp	Leu125Phe	0	0	0	0.053333	0	0	0	0	0	0	0.053333	Translation elongation factor P	0	A	missense_variant	AUO97b_03042	NODE_1_length_3909467_cov_533.478_ID_22129	3131547	A	T
us_fig|400667.82.peg.3655<>us_fig|400667.82.peg.3656	us_-<>us_-		0	0	0	0	0	0	0.002414	0.053333	0	0	0.053333	us_hypothetical protein<>us_hypothetical protein	0.002414	P	intergenic_region	us_AUO97b_00003<>us_AUO97b_00004	NODE_2_length_148137_cov_371.33_ID_22131	4063	C	CT
fig|400667.82.peg.3150	dnaB	Pro399Pro	0	0	0	0.066176	0	0	0	0	0	0	0.066176	Replicative DNA helicase (DnaB) (EC 3.6.4.12)	0	A	synonymous_variant	AUO97b_03285	NODE_1_length_3909467_cov_533.478_ID_22129	3397957	A	C
ds_fig|400667.82.rna.72;fig|400667.82.rna.72;fig|400667.82.rna.72<>us_fig|400667.82.rna.73	ds_-;-;-<>us_-		0	0	0	0	0	0	0	0	0	0	0.05305	ds_tRNA-Asp-GTC;tRNA-Asp-GTC;tRNA-Asp-GTC<>us_tRNA-Asp-GTC	0.05305	P	intergenic_region	ds_-;-;-<>us_-	NODE_1_length_3909467_cov_533.478_ID_22129	2684929	A	T
fig|400667.82.peg.3185	kdpB	Ala666Ala	0	0.055901	0	0	0	0	0	0	0	0	0.055901	Potassium-transporting ATPase B chain (EC 3.6.3.12) (TC 3.A.3.7.1)	0	A	synonymous_variant	AUO97b_03320	NODE_1_length_3909467_cov_533.478_ID_22129	3436271	A	G
us_fig|400667.82.peg.2453<>ds_fig|400667.82.peg.2454	us_-<>ds_-		0	0.052941	0	0	0	0	0	0	0	0	0.052941	us_MBL-fold metallo-hydrolase superfamily<>ds_Alkyl hydroperoxide reductase subunit C-like protein	0	A	intergenic_region	us_AUO97b_02587<>ds_AUO97b_02588	NODE_1_length_3909467_cov_533.478_ID_22129	2619212	A	G
fig|400667.82.peg.3187	-	Arg730Arg	0	0.06015	0	0	0	0	0	0	0	0	0.06015	Osmosensitive K+ channel histidine kinase KdpD	0	A	synonymous_variant	AUO97b_03322	NODE_1_length_3909467_cov_533.478_ID_22129	3439154	G	A
fig|400667.82.peg.3187	-	Val735Val	0	0.0625	0	0	0	0	0	0	0	0	0.0625	Osmosensitive K+ channel histidine kinase KdpD	0	A	synonymous_variant	AUO97b_03322	NODE_1_length_3909467_cov_533.478_ID_22129	3439169	G	A
fig|400667.82.peg.3330	-	Ala77Ala	0	0.053097	0	0	0	0	0	0	0	0	0.053097	hypothetical protein	0	A	synonymous_variant	AUO97b_03465	NODE_1_length_3909467_cov_533.478_ID_22129	3583115	A	T
ds_fig|400667.82.rna.73;fig|400667.82.rna.73;fig|400667.82.rna.73<>us_fig|400667.82.rna.74	ds_-;-;-<>us_-		0	0	0	0	0	0	0.052707	0	0	0	0.052707	ds_tRNA-Asp-GTC;tRNA-Asp-GTC;tRNA-Asp-GTC<>us_tRNA-Val-TAC	0.052707	P	intergenic_region	ds_-;-;-<>us_-	NODE_1_length_3909467_cov_533.478_ID_22129	2685027	T	C
fig|400667.82.peg.3339	-	Cys17Cys	0	0.056911	0	0	0	0	0	0	0	0	0.056911	hypothetical protein	0	A	synonymous_variant	AUO97b_03474	NODE_1_length_3909467_cov_533.478_ID_22129	3587977	C	T
fig|400667.82.peg.2810	recO	Pro158Ser	0	0.052632	0	0	0	0	0	0	0	0	0.052632	DNA recombination and repair protein RecO	0	A	missense_variant	AUO97b_02945	NODE_1_length_3909467_cov_533.478_ID_22129	3017618	C	T
fig|400667.82.peg.3339	-	Lys20Lys	0	0.055118	0	0	0	0	0	0	0	0	0.055118	hypothetical protein	0	A	synonymous_variant	AUO97b_03474	NODE_1_length_3909467_cov_533.478_ID_22129	3587986	A	G
ds_fig|400667.82.peg.3339<>us_fig|400667.82.peg.3340	ds_-<>us_-		0	0.052632	0	0	0	0	0	0	0	0	0.052632	ds_hypothetical protein<>us_Uncharacterized protein Npun_F4007	0	A	intergenic_region	ds_AUO97b_03474<>us_AUO97b_03475	NODE_1_length_3909467_cov_533.478_ID_22129	3588645	C	T
fig|400667.82.peg.3403	-	Ser112Arg	0	0	0	0	0	0	0	0.052632	0	0	0.052632	Outer membrane protein H precursor	0	A	missense_variant	AUO97b_03538	NODE_1_length_3909467_cov_533.478_ID_22129	3655313	C	A
fig|400667.82.peg.3347	-	Leu506Leu	0	0	0	0	0	0	0	0.05	0	0	0.05	Phage-related protein, tail component	0	A	synonymous_variant	AUO97b_03482	NODE_1_length_3909467_cov_533.478_ID_22129	3598289	A	G
fig|400667.82.peg.3366	-	Val380Val	0	0.05	0	0	0	0	0	0	0	0	0.05	Assimilatory nitrate reductase large subunit (EC 1.7.99.4)	0	A	synonymous_variant	AUO97b_03501	NODE_1_length_3909467_cov_533.478_ID_22129	3619125	T	A
fig|400667.82.peg.3366	-	Thr383Thr	0	0.059322	0	0	0	0	0	0	0	0	0.059322	Assimilatory nitrate reductase large subunit (EC 1.7.99.4)	0	A	synonymous_variant	AUO97b_03501	NODE_1_length_3909467_cov_533.478_ID_22129	3619134	T	C
us_fig|400667.82.peg.2453<>ds_fig|400667.82.peg.2454	us_-<>ds_-		0	0.052326	0	0	0	0	0	0	0	0	0.052326	us_MBL-fold metallo-hydrolase superfamily<>ds_Alkyl hydroperoxide reductase subunit C-like protein	0	A	intergenic_region	us_AUO97b_02587<>ds_AUO97b_02588	NODE_1_length_3909467_cov_533.478_ID_22129	2619208	G	A
fig|400667.82.peg.3431	-	Val129Asp	0	0	0	0	0	0.052288	0	0	0	0	0.052288	Hydrolase, alpha/beta fold family	0	A	missense_variant	AUO97b_03567	NODE_1_length_3909467_cov_533.478_ID_22129	3685668	A	T
fig|400667.82.peg.3261	-	Gly98Ser	0	0.052239	0	0	0	0	0	0	0	0	0.052239	Mg(2+)-transport-ATPase-associated protein MgtC	0	A	missense_variant	AUO97b_03396	NODE_1_length_3909467_cov_533.478_ID_22129	3523308	G	A
fig|400667.82.peg.3368	-	Leu512Leu	0	0	0	0	0	0	0	0.061224	0	0	0.061224	Molybdopterin-binding oxidoreductase, [4Fe-4S] cluster binding and molybdopterin cofactor binding site containing	0	A	synonymous_variant	AUO97b_03503	NODE_1_length_3909467_cov_533.478_ID_22129	3623076	C	T
fig|400667.82.peg.3368	-	Arg518Arg	0	0	0	0	0	0	0	0.054054	0	0	0.054054	Molybdopterin-binding oxidoreductase, [4Fe-4S] cluster binding and molybdopterin cofactor binding site containing	0	A	synonymous_variant	AUO97b_03503	NODE_1_length_3909467_cov_533.478_ID_22129	3623096	C	A
fig|400667.82.peg.704	-	Gln318His	0	0	0	0.052083	0	0	0	0	0	0	0.052083	hypothetical protein	0	A	missense_variant	AUO97b_00844	NODE_1_length_3909467_cov_533.478_ID_22129	715509	C	A
fig|400667.82.peg.999	hemB	Ala207Thr	0	0	0	0.052083	0	0	0	0	0	0	0.052083	Porphobilinogen synthase (EC 4.2.1.24)	0	A	missense_variant	AUO97b_01139	NODE_1_length_3909467_cov_533.478_ID_22129	1030855	G	A
ds_fig|400667.82.peg.2456<>ds_fig|400667.82.peg.2457	ds_-<>ds_yhjE_2		0	0.052083	0	0	0	0	0	0	0	0	0.052083	ds_putative signal peptide<>ds_Uncharacterized MFS-type transporter YhjE	0	A	intergenic_region	ds_AUO97b_02591<>ds_AUO97b_02592	NODE_1_length_3909467_cov_533.478_ID_22129	2623772	T	C
fig|400667.82.peg.211	-	Gly126*	0	0	0	0.052023	0	0	0	0	0	0	0.052023	Phage lysozyme R (EC 3.2.1.17)	0	A	stop_gained	AUO97b_00351	NODE_1_length_3909467_cov_533.478_ID_22129	215265	C	A
us_fig|400667.82.peg.2453<>ds_fig|400667.82.peg.2454	us_-<>ds_-		0	0.052023	0	0	0	0	0	0	0	0	0.052023	us_MBL-fold metallo-hydrolase superfamily<>ds_Alkyl hydroperoxide reductase subunit C-like protein	0	A	intergenic_region	us_AUO97b_02587<>ds_AUO97b_02588	NODE_1_length_3909467_cov_533.478_ID_22129	2619217	C	T
ds_fig|400667.82.peg.47<>us_fig|400667.82.peg.48	ds_antC<>us_-		0	0.051948	0	0	0	0	0	0	0	0	0.051948	ds_benzoate dioxygenase, ferredoxin reductase component<>us_benABC operon transcriptional activator BenR	0	A	intergenic_region	ds_AUO97b_00187<>us_AUO97b_00188	NODE_1_length_3909467_cov_533.478_ID_22129	45763	T	A
fig|400667.82.peg.3480	pyrG	Val35Asp	0	0.051948	0	0	0	0	0	0	0	0	0.051948	CTP synthase (EC 6.3.4.2)	0	A	missense_variant	AUO97b_03616	NODE_1_length_3909467_cov_533.478_ID_22129	3733364	T	A
fig|400667.82.peg.426	mdcC	Leu93Phe	0	0	0	0	0	0.051643	0	0	0	0	0.051643	Malonate decarboxylase delta subunit	0	A	missense_variant	AUO97b_00566	NODE_1_length_3909467_cov_533.478_ID_22129	412254	C	A
fig|400667.82.peg.3368	-	Ile529Ile	0	0	0	0	0	0	0	0.066667	0	0	0.066667	Molybdopterin-binding oxidoreductase, [4Fe-4S] cluster binding and molybdopterin cofactor binding site containing	0	A	synonymous_variant	AUO97b_03503	NODE_1_length_3909467_cov_533.478_ID_22129	3623129	C	T
fig|400667.82.peg.388	dnaE	Arg1007His	0	0.051613	0	0	0	0	0	0	0	0	0.051613	DNA polymerase III alpha subunit (EC 2.7.7.7)	0	A	missense_variant	AUO97b_00528	NODE_1_length_3909467_cov_533.478_ID_22129	372167	G	A
fig|400667.82.peg.3370	-	Leu32Leu	0	0.057143	0	0	0	0	0	0	0	0	0.057143	Molybdopterin synthase sulfur carrier subunit	0	A	synonymous_variant	AUO97b_03505	NODE_1_length_3909467_cov_533.478_ID_22129	3625179	A	G
fig|400667.82.peg.3386	-	Val301Val	0	0	0	0.063636	0	0	0	0	0	0	0.063636	D-amino acid dehydrogenase (EC 1.4.99.6)	0	A	synonymous_variant	AUO97b_03521	NODE_1_length_3909467_cov_533.478_ID_22129	3638261	A	G
fig|400667.82.peg.3432	-	Tyr114His	0	0.051546	0	0	0	0	0	0	0	0	0.051546	Integral membrane protein	0	A	missense_variant	AUO97b_03568	NODE_1_length_3909467_cov_533.478_ID_22129	3686530	T	C
fig|400667.82.peg.3386	-	Gly388Gly	0	0.052174	0	0	0	0	0	0	0	0	0.052174	D-amino acid dehydrogenase (EC 1.4.99.6)	0	A	synonymous_variant	AUO97b_03521	NODE_1_length_3909467_cov_533.478_ID_22129	3638522	A	G
fig|400667.82.peg.3432	-	Phe115Phe	0	0.055556	0	0	0	0	0	0	0	0	0.055556	Integral membrane protein	0	A	synonymous_variant	AUO97b_03568	NODE_1_length_3909467_cov_533.478_ID_22129	3686535	T	C
fig|400667.82.peg.3521	-	Arg114Cys	0	0	0	0.051429	0	0	0	0	0	0	0.051429	P-hydroxyphenylacetate hydroxylase C1:reductase component	0	A	missense_variant	AUO97b_03657	NODE_1_length_3909467_cov_533.478_ID_22129	3773763	C	T
fig|400667.82.peg.3433	-	Ser68Ser	0	0	0	0.057143	0	0	0	0	0	0	0.057143	Protein GlcG	0	A	synonymous_variant	AUO97b_03569	NODE_1_length_3909467_cov_533.478_ID_22129	3687401	G	A
fig|400667.82.peg.572	-	Glu104*	0	0	0	0.051282	0	0	0	0	0	0	0.051282	Transcriptional regulator, HxlR family	0	A	stop_gained	AUO97b_00712	NODE_1_length_3909467_cov_533.478_ID_22129	576135	C	A
fig|400667.82.peg.2867	rapA	Glu91Asp	0	0.051282	0	0	0	0	0	0	0	0	0.051282	RNA polymerase associated protein RapA	0	A	missense_variant	AUO97b_03002	NODE_1_length_3909467_cov_533.478_ID_22129	3081626	A	T
fig|400667.82.peg.3436	dmlR_20	Leu156Leu	0	0	0	0	0	0	0	0.050279	0	0	0.050279	Transcriptional regulator, LysR family	0	A	synonymous_variant	AUO97b_03572	NODE_1_length_3909467_cov_533.478_ID_22129	3690734	A	G
fig|400667.82.peg.3449	-	Pro152Pro	0	0	0	0	0	0.0625	0	0	0	0	0.0625	Histone acetyltransferase HPA2 and related acetyltransferases	0	A	synonymous_variant	AUO97b_03585	NODE_1_length_3909467_cov_533.478_ID_22129	3699579	G	T
fig|400667.82.peg.3433	-	Ile67Met	0	0	0	0.051095	0	0	0	0	0	0	0.051095	Protein GlcG	0	A	missense_variant	AUO97b_03569	NODE_1_length_3909467_cov_533.478_ID_22129	3687404	A	C
fig|400667.82.peg.3472	-	Lys107Lys	0	0.054054	0	0	0	0	0	0	0	0	0.054054	Hydrolase, alpha/beta fold family	0	A	synonymous_variant	AUO97b_03608	NODE_1_length_3909467_cov_533.478_ID_22129	3726024	C	T
fig|400667.82.peg.3496	quiC	Ile162Ile	0	0	0	0	0	0	0	0.051429	0	0	0.051429	3-dehydroshikimate dehydratase (EC 4.2.1.118)	0	A	synonymous_variant	AUO97b_03632	NODE_1_length_3909467_cov_533.478_ID_22129	3749260	T	C
fig|400667.82.peg.3420	-	Ser223Arg	0	0	0	0	0	0.050955	0	0	0	0	0.050955	Alkaline serine exoprotease A precursor (EC 3.4.21.-)	0	A	missense_variant	AUO97b_03556	NODE_1_length_3909467_cov_533.478_ID_22129	3669896	T	A
fig|400667.82.peg.2947	hdc	Ile163Asn	0	0.050761	0	0	0	0	0	0	0	0	0.050761	Histidine decarboxylase (EC 4.1.1.22)	0	A	missense_variant	AUO97b_03082	NODE_1_length_3909467_cov_533.478_ID_22129	3179844	T	A
fig|400667.82.peg.3498	quiA	Thr78Thr	0	0	0	0.05303	0	0	0	0	0	0	0.05303	Quinate/shikimate dehydrogenase [Pyrroloquinoline-quinone] (EC 1.1.5.8)	0	A	synonymous_variant	AUO97b_03634	NODE_1_length_3909467_cov_533.478_ID_22129	3751921	G	C
fig|400667.82.peg.3513	-	Ala260Ala	0	0	0	0.05036	0	0	0	0	0	0	0.05036	Asp-tRNAAsn/Glu-tRNAGln amidotransferase A subunit and related amidases	0	A	synonymous_variant	AUO97b_03649	NODE_1_length_3909467_cov_533.478_ID_22129	3767398	G	A
fig|400667.82.peg.3513	-	Ala261Ala	0	0	0	0.050725	0	0	0	0	0	0	0.050725	Asp-tRNAAsn/Glu-tRNAGln amidotransferase A subunit and related amidases	0	A	synonymous_variant	AUO97b_03649	NODE_1_length_3909467_cov_533.478_ID_22129	3767401	A	C
fig|400667.82.rna.3;fig|400667.82.rna.3;fig|400667.82.rna.3	-;-;-		0	0	0	0	0	0.050691	0	0	0	0	0.050691	tRNA-Met-CAT;tRNA-Met-CAT;tRNA-Met-CAT	0	A	intergenic_region	-;-;-	NODE_1_length_3909467_cov_533.478_ID_22129	645879	A	G
fig|400667.82.peg.3513	-	Thr263Thr	0	0	0	0.05036	0	0	0	0	0	0	0.05036	Asp-tRNAAsn/Glu-tRNAGln amidotransferase A subunit and related amidases	0	A	synonymous_variant	AUO97b_03649	NODE_1_length_3909467_cov_533.478_ID_22129	3767407	T	C
fig|400667.82.rna.3;fig|400667.82.rna.3;fig|400667.82.rna.3	-;-;-		0	0	0	0	0	0.050459	0	0	0	0	0.050459	tRNA-Met-CAT;tRNA-Met-CAT;tRNA-Met-CAT	0	A	intergenic_region	-;-;-	NODE_1_length_3909467_cov_533.478_ID_22129	645875	A	T
fig|400667.82.peg.3513	-	Val268Val	0	0	0	0.058824	0	0	0	0	0	0	0.058824	Asp-tRNAAsn/Glu-tRNAGln amidotransferase A subunit and related amidases	0	A	synonymous_variant	AUO97b_03649	NODE_1_length_3909467_cov_533.478_ID_22129	3767422	G	A
fig|400667.82.peg.3521	-	Thr106Thr	0	0	0	0.052941	0	0	0	0	0	0	0.052941	P-hydroxyphenylacetate hydroxylase C1:reductase component	0	A	synonymous_variant	AUO97b_03657	NODE_1_length_3909467_cov_533.478_ID_22129	3773741	C	A
fig|400667.82.peg.552	icmF	Asn131Lys	0	0.050314	0	0	0	0	0	0	0	0	0.050314	T6SS component TssM (IcmF/VasK)	0	A	missense_variant	AUO97b_00692	NODE_1_length_3909467_cov_533.478_ID_22129	551179	G	T
fig|400667.82.peg.582	pycA	Val355Met	0	0.050314	0	0	0	0	0	0	0	0	0.050314	Urea carboxylase (EC 6.3.4.6) without Allophanate hydrolase 2 domains	0	A	missense_variant	AUO97b_00722	NODE_1_length_3909467_cov_533.478_ID_22129	589477	C	T
fig|400667.82.peg.2498	-	Met1?	0	0.050279	0	0	0	0	0	0	0	0	0.050279	UPF0339 protein YegP.N / UPF0339 protein YegP.C	0	A	initiator_codon_variant	AUO97b_02633	NODE_1_length_3909467_cov_533.478_ID_22129	2664943	G	T
fig|400667.82.peg.2529	-	Ile354Val	0	0	0	0	0	0	0	0.050279	0	0	0.050279	DUF1176 domain-containing protein	0	A	missense_variant	AUO97b_02664	NODE_1_length_3909467_cov_533.478_ID_22129	2705019	A	G
fig|400667.82.peg.3524	-	Asn149Asn	0	0	0	0	0	0	0	0.063158	0	0	0.063158	hypothetical protein	0	A	synonymous_variant	AUO97b_03660	NODE_1_length_3909467_cov_533.478_ID_22129	3778548	T	C
fig|400667.82.peg.3524	-	Pro154Pro	0	0	0	0	0	0	0	0.065934	0	0	0.065934	hypothetical protein	0	A	synonymous_variant	AUO97b_03660	NODE_1_length_3909467_cov_533.478_ID_22129	3778563	T	G
fig|400667.82.peg.1399	topA	Gln830His	0	0.050209	0	0	0	0	0	0	0	0	0.050209	DNA topoisomerase I (EC 5.99.1.2)	0	A	missense_variant	AUO97b_01538	NODE_1_length_3909467_cov_533.478_ID_22129	1471404	T	A
fig|400667.82.peg.3524	-	Pro397Pro	0	0	0	0.050725	0	0	0	0	0	0	0.050725	hypothetical protein	0	A	synonymous_variant	AUO97b_03660	NODE_1_length_3909467_cov_533.478_ID_22129	3779292	G	A
fig|400667.82.rna.3;fig|400667.82.rna.3;fig|400667.82.rna.3	-;-;-		0	0	0	0	0	0.05	0	0	0	0	0.05	tRNA-Met-CAT;tRNA-Met-CAT;tRNA-Met-CAT	0	A	intergenic_region	-;-;-	NODE_1_length_3909467_cov_533.478_ID_22129	645876	A	G
fig|400667.82.peg.3135	metN	Met105Leu	0	0	0	0	0	0.05	0	0	0	0	0.05	Methionine ABC transporter ATP-binding protein	0	A	missense_variant	AUO97b_03270	NODE_1_length_3909467_cov_533.478_ID_22129	3381744	T	A
fig|400667.82.peg.3534	catM	Val69Val	0	0.052632	0	0	0	0	0	0.038961	0	0	0.052632	Aromatic hydrocarbon utilization transcriptional regulator CatR (LysR family)	0	A	synonymous_variant	AUO97b_03670	NODE_1_length_3909467_cov_533.478_ID_22129	3790489	G	A
fig|400667.82.peg.3534	catM	Leu233Leu	0	0.054688	0	0	0	0	0	0	0	0	0.054688	Aromatic hydrocarbon utilization transcriptional regulator CatR (LysR family)	0	A	synonymous_variant	AUO97b_03670	NODE_1_length_3909467_cov_533.478_ID_22129	3790981	A	G
fig|400667.82.peg.3534	catM	Ser236Ser	0	0.052239	0	0	0	0	0	0	0	0	0.052239	Aromatic hydrocarbon utilization transcriptional regulator CatR (LysR family)	0	A	synonymous_variant	AUO97b_03670	NODE_1_length_3909467_cov_533.478_ID_22129	3790990	C	T
fig|400667.82.peg.3727	-	Trp62Arg	0	0.05	0	0	0	0	0	0	0	0	0.05	hypothetical protein	0	A	missense_variant	AUO97b_00075	NODE_2_length_148137_cov_371.33_ID_22131	85840	T	C
CNV
fig|400667.82.peg.3653	-	deleted	-	0.92	-	1.08	-	0	-	0.83	-	0.96	-	putative DNA binding protein	-	A	CNV	AUO97b_00001	NODE_2_length_148137_cov_371.33_ID_22131	-	-	-
fig|400667.82.peg.3654	-	deleted	-	0.99	-	1.01	-	0.13	-	0.93	-	0.94	-	hypothetical protein	-	A	CNV	AUO97b_00002	NODE_2_length_148137_cov_371.33_ID_22131	-	-	-
fig|400667.82.peg.3655	-	deleted	-	0.97	-	1.04	-	0.11	-	0.84	-	0.98	-	hypothetical protein	-	A	CNV	AUO97b_00003	NODE_2_length_148137_cov_371.33_ID_22131	-	-	-
fig|400667.82.peg.3656	-	deleted	-	0.92	-	1.03	-	0.13	-	0.82	-	0.97	-	hypothetical protein	-	A	CNV	AUO97b_00004	NODE_2_length_148137_cov_371.33_ID_22131	-	-	-
fig|400667.82.peg.3657	-	deleted	-	1	-	1.06	-	0.12	-	0.89	-	0.97	-	Probably methylase/helicase	-	A	CNV	AUO97b_00005	NODE_2_length_148137_cov_371.33_ID_22131	-	-	-
fig|400667.82.peg.3658	-	deleted	-	0.96	-	1.06	-	0.12	-	0.9	-	0.99	-	hypothetical protein	-	A	CNV	AUO97b_00006	NODE_2_length_148137_cov_371.33_ID_22131	-	-	-
fig|400667.82.peg.3659	-	deleted	-	1.03	-	1.14	-	0.16	-	0.83	-	0.99	-	hypothetical protein	-	A	CNV	AUO97b_00007	NODE_2_length_148137_cov_371.33_ID_22131	-	-	-
fig|400667.82.peg.3660	-	deleted	-	0.87	-	0.97	-	0.08	-	0.79	-	0.9	-	Predicted cell-wall-anchored protein SasA (LPXTG motif)	-	A	CNV	AUO97b_00008	NODE_2_length_148137_cov_371.33_ID_22131	-	-	-
fig|400667.82.peg.3661	-	deleted	-	1.02	-	1.07	-	0.09	-	0.92	-	0.89	-	hypothetical protein	-	A	CNV	AUO97b_00009	NODE_2_length_148137_cov_371.33_ID_22131	-	-	-
fig|400667.82.peg.3662	-	deleted	-	1	-	1	-	0.16	-	0.83	-	1.01	-	Dehydrogenases with different specificities (related to short-chain alcohol dehydrogenases)	-	A	CNV	AUO97b_00010	NODE_2_length_148137_cov_371.33_ID_22131	-	-	-
fig|400667.82.peg.3663	-	deleted	-	0.96	-	1.06	-	0.08	-	0.95	-	1	-	hypothetical protein	-	A	CNV	AUO97b_00011	NODE_2_length_148137_cov_371.33_ID_22131	-	-	-
fig|400667.82.peg.3664	-	deleted	-	0.95	-	1.03	-	0.09	-	0.9	-	1.01	-	hypothetical protein	-	A	CNV	AUO97b_00012	NODE_2_length_148137_cov_371.33_ID_22131	-	-	-
fig|400667.82.peg.3665	-	deleted	-	0.91	-	1.1	-	0.06	-	0.77	-	0.98	-	hypothetical protein	-	A	CNV	AUO97b_00013	NODE_2_length_148137_cov_371.33_ID_22131	-	-	-
fig|400667.82.peg.3666	-	deleted	-	0.95	-	1.03	-	0.14	-	0.92	-	1.03	-	hypothetical protein	-	A	CNV	AUO97b_00014	NODE_2_length_148137_cov_371.33_ID_22131	-	-	-
fig|400667.82.peg.3667	-	deleted	-	0.87	-	0.97	-	0.28	-	0.97	-	0.91	-	hypothetical protein	-	A	CNV	AUO97b_00015	NODE_2_length_148137_cov_371.33_ID_22131	-	-	-
fig|400667.82.peg.3668	-	deleted	-	1.01	-	1.03	-	0.22	-	0.86	-	0.95	-	hypothetical protein	-	A	CNV	AUO97b_00016	NODE_2_length_148137_cov_371.33_ID_22131	-	-	-
fig|400667.82.peg.3669	-	deleted	-	1.08	-	1.03	-	0.08	-	0.79	-	0.95	-	hypothetical protein	-	A	CNV	AUO97b_00017	NODE_2_length_148137_cov_371.33_ID_22131	-	-	-
fig|400667.82.peg.3670	-	deleted	-	0.93	-	1.03	-	0.05	-	0.88	-	1	-	hypothetical protein	-	A	CNV	AUO97b_00018	NODE_2_length_148137_cov_371.33_ID_22131	-	-	-
fig|400667.82.peg.3671	-	deleted	-	0.92	-	1	-	0.11	-	0.91	-	0.92	-	hypothetical protein	-	A	CNV	AUO97b_00019	NODE_2_length_148137_cov_371.33_ID_22131	-	-	-
fig|400667.82.peg.3672	-	deleted	-	0.83	-	1.05	-	0.14	-	0.86	-	1.01	-	hypothetical protein	-	A	CNV	AUO97b_00020	NODE_2_length_148137_cov_371.33_ID_22131	-	-	-
fig|400667.82.peg.3673	-	deleted	-	1	-	1.03	-	0.13	-	0.83	-	0.97	-	Peptidase, M23/M37 family	-	A	CNV	AUO97b_00021	NODE_2_length_148137_cov_371.33_ID_22131	-	-	-
fig|400667.82.peg.3674	-	deleted	-	0.94	-	1.1	-	0.16	-	1.09	-	1.03	-	hypothetical protein	-	A	CNV	AUO97b_00022	NODE_2_length_148137_cov_371.33_ID_22131	-	-	-
fig|400667.82.peg.3675	-	deleted	-	0.82	-	0.97	-	0.08	-	0.76	-	0.94	-	hypothetical protein	-	A	CNV	AUO97b_00023	NODE_2_length_148137_cov_371.33_ID_22131	-	-	-
fig|400667.82.peg.3676	-	deleted	-	0.97	-	0.96	-	0.14	-	0.89	-	0.87	-	hypothetical protein	-	A	CNV	AUO97b_00024	NODE_2_length_148137_cov_371.33_ID_22131	-	-	-
fig|400667.82.peg.3677	-	deleted	-	0.97	-	1.05	-	0.16	-	0.9	-	0.98	-	hypothetical protein	-	A	CNV	AUO97b_00025	NODE_2_length_148137_cov_371.33_ID_22131	-	-	-
fig|400667.82.peg.3678	-	deleted	-	1	-	1.05	-	0.16	-	0.85	-	0.96	-	Error-prone repair protein UmuD	-	A	CNV	AUO97b_00026	NODE_2_length_148137_cov_371.33_ID_22131	-	-	-
fig|400667.82.peg.3679	-	deleted	-	0.97	-	0.95	-	0.19	-	0.85	-	0.97	-	Error-prone, lesion bypass DNA polymerase V (UmuC)	-	A	CNV	AUO97b_00027	NODE_2_length_148137_cov_371.33_ID_22131	-	-	-
fig|400667.82.peg.3680	-	deleted	-	0.94	-	1.07	-	0.06	-	0.8	-	1	-	Tiorf34 protein	-	A	CNV	AUO97b_00028	NODE_2_length_148137_cov_371.33_ID_22131	-	-	-
fig|400667.82.peg.3681	-	deleted	-	0.9	-	1	-	0.15	-	0.81	-	0.96	-	Chromosome (plasmid) partitioning protein ParB	-	A	CNV	AUO97b_00029	NODE_2_length_148137_cov_371.33_ID_22131	-	-	-
fig|400667.82.peg.3682	-	deleted	-	0.94	-	1.06	-	0.09	-	0.84	-	0.95	-	Chromosome (plasmid) partitioning protein ParA	-	A	CNV	AUO97b_00030	NODE_2_length_148137_cov_371.33_ID_22131	-	-	-
fig|400667.82.peg.3683	-	deleted	-	1.07	-	1.01	-	0.15	-	0.82	-	1.01	-	hypothetical protein	-	A	CNV	AUO97b_00031	NODE_2_length_148137_cov_371.33_ID_22131	-	-	-
fig|400667.82.peg.3684	-	deleted	-	0.94	-	1.16	-	0.13	-	0.82	-	1.02	-	hypothetical protein	-	A	CNV	AUO97b_00032	NODE_2_length_148137_cov_371.33_ID_22131	-	-	-
fig|400667.82.peg.3685	-	deleted	-	0.92	-	1.04	-	0.12	-	0.86	-	0.96	-	hypothetical protein	-	A	CNV	AUO97b_00033	NODE_2_length_148137_cov_371.33_ID_22131	-	-	-
fig|400667.82.peg.3686	-	deleted	-	0.95	-	1.01	-	0.28	-	0.92	-	0.99	-	hypothetical protein	-	A	CNV	AUO97b_00034	NODE_2_length_148137_cov_371.33_ID_22131	-	-	-
fig|400667.82.peg.3687	-	deleted	-	0.89	-	0.99	-	0.09	-	0.88	-	0.94	-	Thiol:disulfide interchange protein DsbG precursor	-	A	CNV	AUO97b_00035	NODE_2_length_148137_cov_371.33_ID_22131	-	-	-
fig|400667.82.peg.3688	-	deleted	-	1.01	-	1.06	-	0.12	-	0.85	-	1.03	-	IcmP protein	-	A	CNV	AUO97b_00036	NODE_2_length_148137_cov_371.33_ID_22131	-	-	-
fig|400667.82.peg.3689	-	deleted	-	0.87	-	0.97	-	0.1	-	0.75	-	0.99	-	hypothetical protein	-	A	CNV	AUO97b_00037	NODE_2_length_148137_cov_371.33_ID_22131	-	-	-
fig|400667.82.peg.3690	stbA	deleted	-	0.94	-	1.08	-	0.07	-	0.87	-	0.99	-	StbA protein	-	A	CNV	AUO97b_00038	NODE_2_length_148137_cov_371.33_ID_22131	-	-	-
fig|400667.82.peg.3691	pilT_1	deleted	-	0.95	-	1.02	-	0.15	-	0.85	-	0.93	-	Twitching motility protein PilT	-	A	CNV	AUO97b_00039	NODE_2_length_148137_cov_371.33_ID_22131	-	-	-
fig|400667.82.peg.3692	traI	deleted	-	0.93	-	1.01	-	0.13	-	0.87	-	1.01	-	DotC protein	-	A	CNV	AUO97b_00040	NODE_2_length_148137_cov_371.33_ID_22131	-	-	-
fig|400667.82.peg.3693	-	deleted	-	0.9	-	0.98	-	0.11	-	0.86	-	0.94	-	hypothetical protein	-	A	CNV	AUO97b_00041	NODE_2_length_148137_cov_371.33_ID_22131	-	-	-
fig|400667.82.peg.3694	resP	deleted	-	0.99	-	1.06	-	0.17	-	0.93	-	0.98	-	Phage integrase	-	A	CNV	AUO97b_00042	NODE_2_length_148137_cov_371.33_ID_22131	-	-	-
fig|400667.82.peg.3695	-	deleted	-	1.01	-	0.99	-	0.15	-	0.82	-	0.9	-	hypothetical protein	-	A	CNV	AUO97b_00043	NODE_2_length_148137_cov_371.33_ID_22131	-	-	-
fig|400667.82.peg.3696	-	deleted	-	1.06	-	0.96	-	0.12	-	0.76	-	1.01	-	hypothetical protein	-	A	CNV	AUO97b_00044	NODE_2_length_148137_cov_371.33_ID_22131	-	-	-
fig|400667.82.peg.3697	-	deleted	-	0.8	-	0.94	-	0.13	-	0.83	-	0.9	-	hypothetical protein	-	A	CNV	AUO97b_00045	NODE_2_length_148137_cov_371.33_ID_22131	-	-	-
fig|400667.82.peg.3698	-	deleted	-	0.94	-	1.1	-	0.2	-	0.83	-	0.98	-	hypothetical protein	-	A	CNV	AUO97b_00046	NODE_2_length_148137_cov_371.33_ID_22131	-	-	-
fig|400667.82.peg.3699	-	deleted	-	1.01	-	1.02	-	0.14	-	0.88	-	0.92	-	hypothetical protein	-	A	CNV	AUO97b_00047	NODE_2_length_148137_cov_371.33_ID_22131	-	-	-
fig|400667.82.peg.3700	traM	deleted	-	0.92	-	1	-	0.07	-	0.9	-	0.92	-	IncI1 plasmid conjugative transfer protein TraM	-	A	CNV	AUO97b_00048	NODE_2_length_148137_cov_371.33_ID_22131	-	-	-
fig|400667.82.peg.3701	-	deleted	-	0.99	-	1.01	-	0.12	-	0.87	-	0.88	-	IncI1 plasmid conjugative transfer protein TraN	-	A	CNV	AUO97b_00049	NODE_2_length_148137_cov_371.33_ID_22131	-	-	-
fig|400667.82.peg.3702	-	deleted	-	0.98	-	0.97	-	0.16	-	0.83	-	1	-	IcmE protein	-	A	CNV	AUO97b_00050	NODE_2_length_148137_cov_371.33_ID_22131	-	-	-
fig|400667.82.peg.3703	-	deleted	-	0.95	-	0.98	-	0.07	-	1.02	-	0.95	-	hypothetical protein	-	A	CNV	AUO97b_00051	NODE_2_length_148137_cov_371.33_ID_22131	-	-	-
fig|400667.82.peg.3704	-	deleted	-	0.96	-	0.99	-	0.12	-	0.86	-	0.93	-	hypothetical protein	-	A	CNV	AUO97b_00052	NODE_2_length_148137_cov_371.33_ID_22131	-	-	-
fig|400667.82.peg.3705	-	deleted	-	0.98	-	0.94	-	0.26	-	0.81	-	0.9	-	hypothetical protein	-	A	CNV	AUO97b_00053	NODE_2_length_148137_cov_371.33_ID_22131	-	-	-
fig|400667.82.peg.3706	-	deleted	-	0.98	-	1.04	-	0.12	-	0.85	-	0.97	-	hypothetical protein	-	A	CNV	AUO97b_00054	NODE_2_length_148137_cov_371.33_ID_22131	-	-	-
fig|400667.82.peg.3707	-	deleted	-	0.95	-	1	-	0.08	-	0.91	-	1.01	-	hypothetical protein	-	A	CNV	AUO97b_00055	NODE_2_length_148137_cov_371.33_ID_22131	-	-	-
fig|400667.82.peg.3708	-	deleted	-	0.96	-	1.03	-	0.09	-	0.86	-	0.93	-	hypothetical protein	-	A	CNV	AUO97b_00056	NODE_2_length_148137_cov_371.33_ID_22131	-	-	-
fig|400667.82.peg.3709	-	deleted	-	0.9	-	1.07	-	0.07	-	0.91	-	0.97	-	hypothetical protein	-	A	CNV	AUO97b_00057	NODE_2_length_148137_cov_371.33_ID_22131	-	-	-
fig|400667.82.peg.3710	-	deleted	-	1	-	0.98	-	0.03	-	0.87	-	1.16	-	hypothetical protein	-	A	CNV	AUO97b_00058	NODE_2_length_148137_cov_371.33_ID_22131	-	-	-
fig|400667.82.peg.3711	-	deleted	-	0.96	-	0.99	-	0.12	-	0.81	-	0.94	-	hypothetical protein	-	A	CNV	AUO97b_00059	NODE_2_length_148137_cov_371.33_ID_22131	-	-	-
fig|400667.82.peg.3712	-	deleted	-	1.01	-	1.09	-	0.13	-	0.87	-	0.96	-	hypothetical protein	-	A	CNV	AUO97b_00060	NODE_2_length_148137_cov_371.33_ID_22131	-	-	-
fig|400667.82.peg.3713	-	deleted	-	0.92	-	0.98	-	0.16	-	0.93	-	0.96	-	hypothetical protein	-	A	CNV	AUO97b_00061	NODE_2_length_148137_cov_371.33_ID_22131	-	-	-
fig|400667.82.peg.3714	-	deleted	-	1.08	-	1.03	-	0.02	-	0.91	-	0.91	-	Nuclease (SNase-like) precursor	-	A	CNV	AUO97b_00062	NODE_2_length_148137_cov_371.33_ID_22131	-	-	-
fig|400667.82.peg.3715	-	deleted	-	0.95	-	1.05	-	0.23	-	0.86	-	0.96	-	hypothetical protein	-	A	CNV	AUO97b_00063	NODE_2_length_148137_cov_371.33_ID_22131	-	-	-
fig|400667.82.peg.3716	-	deleted	-	0.89	-	1.01	-	0.24	-	0.87	-	0.9	-	hypothetical protein	-	A	CNV	AUO97b_00064	NODE_2_length_148137_cov_371.33_ID_22131	-	-	-
fig|400667.82.peg.3717	-	deleted	-	0.98	-	1	-	0.17	-	0.87	-	1.02	-	DNA primase, phage associated	-	A	CNV	AUO97b_00065	NODE_2_length_148137_cov_371.33_ID_22131	-	-	-
fig|400667.82.peg.3718	-	deleted	-	0.97	-	0.99	-	0.16	-	0.88	-	0.99	-	hypothetical protein	-	A	CNV	AUO97b_00066	NODE_2_length_148137_cov_371.33_ID_22131	-	-	-
fig|400667.82.peg.3719	-	deleted	-	1	-	0.94	-	0.17	-	0.81	-	0.96	-	hypothetical protein	-	A	CNV	AUO97b_00067	NODE_2_length_148137_cov_371.33_ID_22131	-	-	-
fig|400667.82.peg.3720	-	deleted	-	0.92	-	0.97	-	0.22	-	0.76	-	0.95	-	hypothetical protein	-	A	CNV	AUO97b_00068	NODE_2_length_148137_cov_371.33_ID_22131	-	-	-
fig|400667.82.peg.3721	-	deleted	-	1.05	-	1.02	-	0.22	-	0.97	-	1.06	-	hypothetical protein	-	A	CNV	AUO97b_00069	NODE_2_length_148137_cov_371.33_ID_22131	-	-	-
fig|400667.82.peg.3722	-	deleted	-	0.95	-	1.01	-	0	-	0.82	-	0.97	-	hypothetical protein	-	A	CNV	AUO97b_00070	NODE_2_length_148137_cov_371.33_ID_22131	-	-	-
fig|400667.82.peg.3723	-	deleted	-	1.04	-	0.95	-	0.12	-	1	-	0.92	-	hypothetical protein	-	A	CNV	AUO97b_00071	NODE_2_length_148137_cov_371.33_ID_22131	-	-	-
fig|400667.82.peg.3724	-	deleted	-	0.99	-	1.05	-	0.14	-	0.96	-	1	-	hypothetical protein	-	A	CNV	AUO97b_00072	NODE_2_length_148137_cov_371.33_ID_22131	-	-	-
fig|400667.82.peg.3725	-	deleted	-	1	-	0.97	-	0.21	-	0.7	-	0.93	-	hypothetical protein	-	A	CNV	AUO97b_00073	NODE_2_length_148137_cov_371.33_ID_22131	-	-	-
fig|400667.82.peg.3726	topA_2	deleted	-	0.99	-	0.97	-	0.18	-	0.88	-	0.92	-	IncQ plasmid conjugative transfer protein TraB	-	A	CNV	AUO97b_00074	NODE_2_length_148137_cov_371.33_ID_22131	-	-	-
fig|400667.82.peg.3727	-	deleted	-	0.88	-	0.96	-	0.1	-	0.8	-	0.96	-	hypothetical protein	-	A	CNV	AUO97b_00075	NODE_2_length_148137_cov_371.33_ID_22131	-	-	-
fig|400667.82.peg.3728	-	deleted	-	0.86	-	0.89	-	0.15	-	0.77	-	1.01	-	Glycine dehydrogenase [decarboxylating] (glycine cleavage system P protein) (EC 1.4.4.2)	-	A	CNV	AUO97b_00076	NODE_2_length_148137_cov_371.33_ID_22131	-	-	-
fig|400667.82.peg.3729	orf4b	deleted	-	1	-	1.02	-	0.11	-	0.95	-	0.98	-	hypothetical protein	-	A	CNV	AUO97b_00077	NODE_2_length_148137_cov_371.33_ID_22131	-	-	-
fig|400667.82.peg.3730	-	deleted	-	0.78	-	0.95	-	0.17	-	0.73	-	0.85	-	Ferrous iron transporter-associated protein FeoA	-	A	CNV	AUO97b_00078	NODE_2_length_148137_cov_371.33_ID_22131	-	-	-
fig|400667.82.peg.3731	-	deleted	-	0.96	-	0.98	-	0.16	-	0.91	-	0.91	-	Ferrous iron transporter FeoB	-	A	CNV	AUO97b_00079	NODE_2_length_148137_cov_371.33_ID_22131	-	-	-
fig|400667.82.peg.3732	-	deleted	-	0.97	-	0.83	-	0.03	-	0.85	-	0.81	-	Transcriptional regulator, ArsR family	-	A	CNV	AUO97b_00080	NODE_2_length_148137_cov_371.33_ID_22131	-	-	-
fig|400667.82.peg.3733	-	deleted	-	0.98	-	0.97	-	0.1	-	0.86	-	0.94	-	Putative sodium-dependent transporter	-	A	CNV	AUO97b_00081	NODE_2_length_148137_cov_371.33_ID_22131	-	-	-
fig|400667.82.peg.3734	-	deleted	-	0.94	-	0.93	-	0.13	-	0.81	-	0.93	-	FIGfam110555	-	A	CNV	AUO97b_00082	NODE_2_length_148137_cov_371.33_ID_22131	-	-	-
fig|400667.82.peg.3737	-	deleted	-	1.09	-	1.08	-	0.07	-	0.87	-	0.88	-	FIGfam110555	-	A	CNV	AUO97b_00085	NODE_2_length_148137_cov_371.33_ID_22131	-	-	-
fig|400667.82.peg.3738	-	deleted	-	1.03	-	0.84	-	0.05	-	0.92	-	0.97	-	Mll9366 protein	-	A	CNV	AUO97b_00086	NODE_2_length_148137_cov_371.33_ID_22131	-	-	-
fig|400667.82.peg.3739	tniB	deleted	-	0.94	-	0.95	-	0.09	-	0.79	-	0.96	-	TniB NTP-binding protein	-	A	CNV	AUO97b_00087	NODE_2_length_148137_cov_371.33_ID_22131	-	-	-
fig|400667.82.peg.3740	-	deleted	-	1.06	-	0.91	-	0.13	-	0.76	-	0.95	-	hypothetical protein	-	A	CNV	AUO97b_00088	NODE_2_length_148137_cov_371.33_ID_22131	-	-	-
fig|400667.82.peg.3741	-	deleted	-	1	-	0.93	-	0.1	-	0.94	-	0.96	-	Integrase	-	A	CNV	AUO97b_00089	NODE_2_length_148137_cov_371.33_ID_22131	-	-	-
fig|400667.82.peg.3742	repA	deleted	-	0.96	-	0.85	-	0.16	-	0.88	-	0.9	-	Replication protein RepA	-	A	CNV	AUO97b_00090	NODE_2_length_148137_cov_371.33_ID_22131	-	-	-
fig|400667.82.peg.3743	-	deleted	-	0.96	-	1.02	-	0.13	-	0.84	-	0.95	-	Replication protein RepC	-	A	CNV	AUO97b_00091	NODE_2_length_148137_cov_371.33_ID_22131	-	-	-
fig|400667.82.peg.3744	-	deleted	-	1.07	-	1.04	-	0.1	-	0.84	-	1.06	-	hypothetical protein	-	A	CNV	AUO97b_00092	NODE_2_length_148137_cov_371.33_ID_22131	-	-	-
fig|400667.82.peg.3745	-	deleted	-	0.99	-	0.84	-	0.06	-	0.9	-	0.86	-	IS, phage, Tn	-	A	CNV	AUO97b_00093	NODE_2_length_148137_cov_371.33_ID_22131	-	-	-
fig|400667.82.peg.3746	trbJ	deleted	-	0.96	-	0.98	-	0.1	-	0.85	-	0.88	-	Conjugative transfer protein TrbJ	-	A	CNV	AUO97b_00094	NODE_2_length_148137_cov_371.33_ID_22131	-	-	-
fig|400667.82.peg.3747	trbL	deleted	-	1.04	-	0.98	-	0.11	-	0.91	-	1	-	Conjugative transfer protein TrbL	-	A	CNV	AUO97b_00095	NODE_2_length_148137_cov_371.33_ID_22131	-	-	-
fig|400667.82.peg.3748	-	deleted	-	0.93	-	1.04	-	0.08	-	1	-	0.93	-	hypothetical protein	-	A	CNV	AUO97b_00096	NODE_2_length_148137_cov_371.33_ID_22131	-	-	-
fig|400667.82.peg.3749	arsB	deleted	-	0.97	-	1	-	0.34	-	0.89	-	0.93	-	Arsenical-resistance protein ACR3	-	A	CNV	AUO97b_00097	NODE_2_length_148137_cov_371.33_ID_22131	-	-	-
fig|400667.82.peg.3750	-	deleted	-	1.04	-	1.04	-	0.14	-	0.91	-	1.12	-	Arsenate reductase (EC 1.20.4.4) thioredoxin-coupled, LMWP family	-	A	CNV	AUO97b_00098	NODE_2_length_148137_cov_371.33_ID_22131	-	-	-
fig|400667.82.peg.3751	-	deleted	-	1.05	-	1	-	0.13	-	0.91	-	0.99	-	Arsenic resistance protein ArsH	-	A	CNV	AUO97b_00099	NODE_2_length_148137_cov_371.33_ID_22131	-	-	-
fig|400667.82.peg.3752	-	deleted	-	1.01	-	1.07	-	0.1	-	1	-	1.03	-	plasmid replication and transfer functions	-	A	CNV	AUO97b_00100	NODE_2_length_148137_cov_371.33_ID_22131	-	-	-
fig|400667.82.peg.3753	ISCR2	deleted	-	0.95	-	0.99	-	0.14	-	0.92	-	0.94	-	Mobile element protein	-	A	CNV	AUO97b_00101	NODE_2_length_148137_cov_371.33_ID_22131	-	-	-
fig|400667.82.peg.3754	folP	deleted	-	1.01	-	1.08	-	0.24	-	1.02	-	1.43	-	Dihydropteroate synthase type-2 (EC 2.5.1.15) @ Sulfonamide resistance protein	-	A	CNV	AUO97b_00102	NODE_2_length_148137_cov_371.33_ID_22131	-	-	-
fig|400667.82.peg.3757	tniB	deleted	-	0.97	-	0.99	-	0.09	-	0.86	-	0.89	-	TniB NTP-binding protein	-	A	CNV	AUO97b_00105	NODE_2_length_148137_cov_371.33_ID_22131	-	-	-
fig|400667.82.peg.3760	-	deleted	-	0.86	-	0.79	-	0.08	-	0.83	-	0.92	-	hypothetical protein	-	A	CNV	AUO97b_00108	NODE_2_length_148137_cov_371.33_ID_22131	-	-	-
fig|400667.82.peg.3761	-	deleted	-	0.93	-	0.86	-	0.04	-	0.87	-	0.92	-	hypothetical protein	-	A	CNV	AUO97b_00109	NODE_2_length_148137_cov_371.33_ID_22131	-	-	-
fig|400667.82.peg.3762	-	deleted	-	0.85	-	0.81	-	0.04	-	0.73	-	0.85	-	hypothetical protein	-	A	CNV	AUO97b_00110	NODE_2_length_148137_cov_371.33_ID_22131	-	-	-
fig|400667.82.peg.3763	int	deleted	-	0.95	-	0.9	-	0.21	-	0.86	-	1.01	-	Site-specific tyrosine recombinase XerC	-	A	CNV	AUO97b_00111	NODE_2_length_148137_cov_371.33_ID_22131	-	-	-
fig|400667.82.peg.3764	-	deleted	-	0.95	-	0.97	-	0.22	-	0.99	-	0.96	-	hypothetical protein	-	A	CNV	AUO97b_00112	NODE_2_length_148137_cov_371.33_ID_22131	-	-	-
fig|400667.82.peg.3765	-	deleted	-	0.96	-	0.92	-	0.2	-	0.86	-	0.9	-	Predicted kinase	-	A	CNV	AUO97b_00113	NODE_2_length_148137_cov_371.33_ID_22131	-	-	-
fig|400667.82.peg.3766	-	deleted	-	0.92	-	0.89	-	0.15	-	0.93	-	0.94	-	FinQ	-	A	CNV	AUO97b_00114	NODE_2_length_148137_cov_371.33_ID_22131	-	-	-
fig|400667.82.peg.3767	-	deleted	-	0.97	-	0.89	-	0.13	-	0.95	-	1.02	-	hypothetical protein	-	A	CNV	AUO97b_00115	NODE_2_length_148137_cov_371.33_ID_22131	-	-	-
fig|400667.82.peg.3779	-	deleted	-	0.94	-	0.98	-	0.07	-	0.83	-	0.95	-	hypothetical protein	-	A	CNV	AUO97b_00127	NODE_2_length_148137_cov_371.33_ID_22131	-	-	-
fig|400667.82.peg.3780	-	deleted	-	1.03	-	1.05	-	0.16	-	0.82	-	0.94	-	hypothetical protein	-	A	CNV	AUO97b_00128	NODE_2_length_148137_cov_371.33_ID_22131	-	-	-
fig|400667.82.peg.3781	yfgC_2	deleted	-	1.03	-	1.05	-	0.07	-	0.97	-	1.02	-	Zn-dependent protease with chaperone function PA4632	-	A	CNV	AUO97b_00129	NODE_2_length_148137_cov_371.33_ID_22131	-	-	-
fig|400667.82.peg.3782	-	deleted	-	0.92	-	0.99	-	0.07	-	1.03	-	0.89	-	Transcriptional regulator, AcrR family	-	A	CNV	AUO97b_00130	NODE_2_length_148137_cov_371.33_ID_22131	-	-	-
fig|400667.82.peg.3783	-	deleted	-	1.04	-	1.11	-	0.13	-	0.97	-	0.94	-	hypothetical protein	-	A	CNV	AUO97b_00131	NODE_2_length_148137_cov_371.33_ID_22131	-	-	-
fig|400667.82.peg.3784	-	deleted	-	0.98	-	1.04	-	0.11	-	0.97	-	1.02	-	hypothetical protein	-	A	CNV	AUO97b_00132	NODE_2_length_148137_cov_371.33_ID_22131	-	-	-
fig|400667.82.peg.3785	-	deleted	-	0.89	-	1.08	-	0.18	-	0.82	-	0.97	-	hypothetical protein	-	A	CNV	AUO97b_00133	NODE_2_length_148137_cov_371.33_ID_22131	-	-	-
fig|400667.82.peg.3786	-	deleted	-	0.95	-	1.07	-	0.12	-	0.92	-	1.2	-	hypothetical protein	-	A	CNV	AUO97b_00134	NODE_2_length_148137_cov_371.33_ID_22131	-	-	-
fig|400667.82.peg.3787	-	deleted	-	0.91	-	1.09	-	0.06	-	0.83	-	0.97	-	Transcriptional regulator, AcrR family	-	A	CNV	AUO97b_00135	NODE_2_length_148137_cov_371.33_ID_22131	-	-	-
fig|400667.82.peg.3788	-	deleted	-	0.92	-	1.03	-	0.1	-	0.85	-	0.87	-	hypothetical protein	-	A	CNV	AUO97b_00136	NODE_2_length_148137_cov_371.33_ID_22131	-	-	-
fig|400667.82.peg.3789	-	deleted	-	0.91	-	1	-	0.14	-	0.82	-	0.96	-	hypothetical protein	-	A	CNV	AUO97b_00137	NODE_2_length_148137_cov_371.33_ID_22131	-	-	-
fig|400667.82.peg.3790	-	deleted	-	0.94	-	0.43	-	0.14	-	0.85	-	1.02	-	hypothetical protein	-	A	CNV	AUO97b_00138	NODE_2_length_148137_cov_371.33_ID_22131	-	-	-
fig|400667.82.peg.3791	-	deleted	-	1.02	-	0.02	-	0.12	-	0.63	-	0.93	-	hypothetical protein	-	A	CNV	AUO97b_00139	NODE_2_length_148137_cov_371.33_ID_22131	-	-	-
fig|400667.82.peg.1	-	CNV	-	0.38	-	0.22	-	0.34	-	0.49	-	0.42	-	hypothetical protein	-	P	CNV	AUO97b_00141	NODE_1_length_3909467_cov_533.478_ID_22129	-	-	-
fig|400667.82.peg.2	-	CNV	-	0.46	-	0.13	-	0.45	-	0.67	-	0.51	-	phage replication protein Cri	-	P	CNV	AUO97b_00142	NODE_1_length_3909467_cov_533.478_ID_22129	-	-	-
fig|400667.82.peg.3	-	CNV	-	0.44	-	0	-	0.55	-	0.69	-	0.64	-	helix-turn-helix family protein	-	P	CNV	AUO97b_00143	NODE_1_length_3909467_cov_533.478_ID_22129	-	-	-
fig|400667.82.peg.4	-	CNV	-	0.44	-	0	-	0.51	-	0.72	-	0.59	-	hypothetical protein	-	P	CNV	AUO97b_00144	NODE_1_length_3909467_cov_533.478_ID_22129	-	-	-
fig|400667.82.peg.5	-	CNV	-	0.35	-	0.01	-	0.37	-	0.62	-	0.35	-	hypothetical protein	-	P	CNV	AUO97b_00145	NODE_1_length_3909467_cov_533.478_ID_22129	-	-	-
fig|400667.82.peg.6	-	CNV	-	0.37	-	0	-	0.35	-	0.59	-	0.42	-	Zona occludens toxin-like phage protein	-	P	CNV	AUO97b_00146	NODE_1_length_3909467_cov_533.478_ID_22129	-	-	-
fig|400667.82.peg.7	-	CNV	-	0.33	-	0	-	0.34	-	0.58	-	0.42	-	hypothetical protein	-	P	CNV	AUO97b_00147	NODE_1_length_3909467_cov_533.478_ID_22129	-	-	-
fig|400667.82.peg.8	-	CNV	-	0.35	-	0	-	0.33	-	0.62	-	0.4	-	hypothetical protein	-	P	CNV	AUO97b_00148	NODE_1_length_3909467_cov_533.478_ID_22129	-	-	-
fig|400667.82.peg.9	-	CNV	-	0.35	-	0	-	0.33	-	0.62	-	0.4	-	hypothetical protein	-	P	CNV	AUO97b_00149	NODE_1_length_3909467_cov_533.478_ID_22129	-	-	-
fig|400667.82.peg.10	-	CNV	-	0.51	-	0.23	-	0.5	-	0.83	-	0.59	-	hypothetical protein	-	P	CNV	AUO97b_00150	NODE_1_length_3909467_cov_533.478_ID_22129	-	-	-
fig|400667.82.peg.11	-	CNV	-	0.45	-	0.11	-	0.48	-	0.65	-	0.52	-	phage replication protein Cri	-	P	CNV	AUO97b_00151	NODE_1_length_3909467_cov_533.478_ID_22129	-	-	-
fig|400667.82.peg.12	-	CNV	-	0.43	-	0	-	0.46	-	0.69	-	0.58	-	helix-turn-helix family protein	-	P	CNV	AUO97b_00152	NODE_1_length_3909467_cov_533.478_ID_22129	-	-	-
fig|400667.82.peg.13	-	CNV	-	0.47	-	0.01	-	0.55	-	0.65	-	0.57	-	hypothetical protein	-	P	CNV	AUO97b_00153	NODE_1_length_3909467_cov_533.478_ID_22129	-	-	-
fig|400667.82.peg.14	hifA	CNV	-	0.63	-	0.01	-	0.71	-	0.68	-	0.74	-	Fimbrial protein	-	P	CNV	AUO97b_00154	NODE_1_length_3909467_cov_533.478_ID_22129	-	-	-
fig|400667.82.peg.15	fimC_1	CNV	-	0.65	-	0.02	-	0.71	-	0.75	-	0.85	-	P pilus assembly protein, chaperone PapD	-	P	CNV	AUO97b_00155	NODE_1_length_3909467_cov_533.478_ID_22129	-	-	-
fig|400667.82.peg.16	-	CNV	-	0.68	-	0.02	-	0.75	-	0.75	-	0.81	-	outer membrane usher protein precursor	-	P	CNV	AUO97b_00156	NODE_1_length_3909467_cov_533.478_ID_22129	-	-	-
fig|400667.82.peg.17	-	CNV	-	0.53	-	0.02	-	0.64	-	0.66	-	0.74	-	Fimbrial adhesin	-	P	CNV	AUO97b_00157	NODE_1_length_3909467_cov_533.478_ID_22129	-	-	-
fig|400667.82.peg.18	-	CNV	-	0.66	-	0.02	-	0.67	-	0.72	-	0.83	-	fimbrial adhesin precursor	-	P	CNV	AUO97b_00158	NODE_1_length_3909467_cov_533.478_ID_22129	-	-	-
fig|400667.82.peg.19	-	CNV	-	0.71	-	0.01	-	0.7	-	0.8	-	0.81	-	hypothetical protein	-	P	CNV	AUO97b_00159	NODE_1_length_3909467_cov_533.478_ID_22129	-	-	-
fig|400667.82.peg.20	-	CNV	-	0.67	-	0.01	-	0.64	-	0.67	-	0.83	-	S-(hydroxymethyl)glutathione dehydrogenase (EC 1.1.1.284)	-	P	CNV	AUO97b_00160	NODE_1_length_3909467_cov_533.478_ID_22129	-	-	-
fig|400667.82.peg.21	-	CNV	-	0.7	-	0.01	-	0.71	-	0.72	-	0.77	-	Phage capsid and scaffold	-	P	CNV	AUO97b_00161	NODE_1_length_3909467_cov_533.478_ID_22129	-	-	-
fig|400667.82.peg.22	-	CNV	-	0.67	-	0.02	-	0.72	-	0.74	-	0.79	-	Catalase-like heme-binding protein	-	P	CNV	AUO97b_00162	NODE_1_length_3909467_cov_533.478_ID_22129	-	-	-
fig|400667.82.peg.23	-	CNV	-	0.66	-	0.01	-	0.77	-	0.8	-	0.85	-	FIG00350165: hypothetical protein	-	P	CNV	AUO97b_00163	NODE_1_length_3909467_cov_533.478_ID_22129	-	-	-
fig|400667.82.peg.24	-	CNV	-	0.67	-	0.02	-	0.78	-	0.8	-	0.82	-	hypothetical protein	-	P	CNV	AUO97b_00164	NODE_1_length_3909467_cov_533.478_ID_22129	-	-	-
fig|400667.82.peg.25	-	CNV	-	0.68	-	0.02	-	0.74	-	0.76	-	0.78	-	Cardiolipin synthase (EC 2.7.8.-) phosphatidylethanolamine-utilizing, bacterial type ClsC	-	P	CNV	AUO97b_00165	NODE_1_length_3909467_cov_533.478_ID_22129	-	-	-
fig|400667.82.peg.26	-	CNV	-	0.68	-	0.01	-	0.7	-	0.8	-	0.9	-	G:T/U mismatch-specific uracil/thymine DNA-glycosylase (EC 3.2.2.27)	-	P	CNV	AUO97b_00166	NODE_1_length_3909467_cov_533.478_ID_22129	-	-	-
fig|400667.82.peg.27	-	CNV	-	0.69	-	0.01	-	0.72	-	0.83	-	0.85	-	FIG00350577: hypothetical protein	-	P	CNV	AUO97b_00167	NODE_1_length_3909467_cov_533.478_ID_22129	-	-	-
fig|400667.82.peg.28	-	CNV	-	0.72	-	0.02	-	0.76	-	0.77	-	0.94	-	FIG00351524: hypothetical protein	-	P	CNV	AUO97b_00168	NODE_1_length_3909467_cov_533.478_ID_22129	-	-	-
fig|400667.82.peg.29	-	CNV	-	0.62	-	0.01	-	0.68	-	0.73	-	0.77	-	Microsomal dipeptidase (EC 3.4.13.19)	-	P	CNV	AUO97b_00169	NODE_1_length_3909467_cov_533.478_ID_22129	-	-	-
fig|400667.82.peg.30	pqqE	CNV	-	0.68	-	0.01	-	0.62	-	0.73	-	0.82	-	Coenzyme PQQ synthesis protein E	-	P	CNV	AUO97b_00170	NODE_1_length_3909467_cov_533.478_ID_22129	-	-	-
fig|400667.82.peg.31	pqqD	CNV	-	0.7	-	0.01	-	0.67	-	0.77	-	0.82	-	Coenzyme PQQ synthesis protein D	-	P	CNV	AUO97b_00171	NODE_1_length_3909467_cov_533.478_ID_22129	-	-	-
fig|400667.82.peg.32	pqqC	CNV	-	0.66	-	0.01	-	0.8	-	0.7	-	0.76	-	Pyrroloquinoline-quinone synthase (EC 1.3.3.11)	-	P	CNV	AUO97b_00172	NODE_1_length_3909467_cov_533.478_ID_22129	-	-	-
fig|400667.82.peg.33	pqqB	CNV	-	0.75	-	0.01	-	0.75	-	0.76	-	0.82	-	Coenzyme PQQ synthesis protein B	-	P	CNV	AUO97b_00173	NODE_1_length_3909467_cov_533.478_ID_22129	-	-	-
fig|400667.82.peg.34	pqqA	CNV	-	0.57	-	0.01	-	0.77	-	0.76	-	0.85	-	Coenzyme PQQ synthesis protein A	-	P	CNV	AUO97b_00174	NODE_1_length_3909467_cov_533.478_ID_22129	-	-	-
fig|400667.82.peg.35	ppk1	CNV	-	0.71	-	0.02	-	0.74	-	0.78	-	0.8	-	Polyphosphate kinase (EC 2.7.4.1)	-	P	CNV	AUO97b_00175	NODE_1_length_3909467_cov_533.478_ID_22129	-	-	-
fig|400667.82.peg.36	-	CNV	-	0.7	-	0.01	-	0.71	-	0.77	-	0.78	-	hypothetical protein	-	P	CNV	AUO97b_00176	NODE_1_length_3909467_cov_533.478_ID_22129	-	-	-
fig|400667.82.peg.37	-	CNV	-	0.69	-	0.01	-	0.7	-	0.7	-	0.81	-	5'-nucleotidase (EC 3.1.3.5)	-	P	CNV	AUO97b_00177	NODE_1_length_3909467_cov_533.478_ID_22129	-	-	-
fig|400667.82.peg.38	-	CNV	-	0.73	-	0.01	-	0.76	-	0.76	-	0.78	-	FIG00351880: hypothetical protein	-	P	CNV	AUO97b_00178	NODE_1_length_3909467_cov_533.478_ID_22129	-	-	-
fig|400667.82.peg.39	entB	CNV	-	0.68	-	0.01	-	0.72	-	0.71	-	0.77	-	Isochorismatase (EC 3.3.2.1) of siderophore biosynthesis	-	P	CNV	AUO97b_00179	NODE_1_length_3909467_cov_533.478_ID_22129	-	-	-
fig|400667.82.peg.40	-	CNV	-	0.68	-	0.01	-	0.73	-	0.78	-	0.79	-	2,3-dihydro-2,3-dihydroxybenzoate dehydrogenase (EC 1.3.1.28)	-	P	CNV	AUO97b_00180	NODE_1_length_3909467_cov_533.478_ID_22129	-	-	-
fig|400667.82.peg.41	-	CNV	-	0.63	-	0.02	-	0.7	-	0.74	-	0.88	-	Molybdenum ABC transporter ATP-binding protein ModC	-	P	CNV	AUO97b_00181	NODE_1_length_3909467_cov_533.478_ID_22129	-	-	-
fig|400667.82.peg.42	modB	CNV	-	0.62	-	0.02	-	0.68	-	0.73	-	0.85	-	Molybdenum ABC transporter permease protein ModB	-	P	CNV	AUO97b_00182	NODE_1_length_3909467_cov_533.478_ID_22129	-	-	-
fig|400667.82.peg.43	modA	CNV	-	0.74	-	0.01	-	0.78	-	0.77	-	0.89	-	Molybdenum ABC transporter, substrate-binding protein ModA	-	P	CNV	AUO97b_00183	NODE_1_length_3909467_cov_533.478_ID_22129	-	-	-
fig|400667.82.peg.44	-	CNV	-	0.78	-	0.02	-	0.81	-	0.73	-	0.82	-	DNA-binding domain of ModE	-	P	CNV	AUO97b_00184	NODE_1_length_3909467_cov_533.478_ID_22129	-	-	-
fig|400667.82.peg.45	antA	CNV	-	0.7	-	0.01	-	0.72	-	0.7	-	0.84	-	Benzoate 1,2-dioxygenase alpha subunit (EC 1.14.12.10)	-	P	CNV	AUO97b_00185	NODE_1_length_3909467_cov_533.478_ID_22129	-	-	-
fig|400667.82.peg.46	antB	CNV	-	0.63	-	0.01	-	0.75	-	0.71	-	0.85	-	Anthranilate dioxygenase small subunit	-	P	CNV	AUO97b_00186	NODE_1_length_3909467_cov_533.478_ID_22129	-	-	-
fig|400667.82.peg.47	antC	CNV	-	0.63	-	0.39	-	0.71	-	0.72	-	0.79	-	benzoate dioxygenase, ferredoxin reductase component	-	P	CNV	AUO97b_00187	NODE_1_length_3909467_cov_533.478_ID_22129	-	-	-
fig|400667.82.peg.1617	tniAb	deleted	-	0.91	-	1.19	-	0.49	-	0.62	-	0.95	-	TniA putative transposase	-	A	CNV	AUO97b_01756	NODE_1_length_3909467_cov_533.478_ID_22129	-	-	-
fig|400667.82.peg.2152	spoT_2	amplified	-	1.08	-	1.05	-	2.55	-	1.02	-	1.13	-	Guanosine-3',5'-bis(diphosphate) 3'-pyrophosphohydrolase (EC 3.1.7.2) / GTP pyrophosphokinase (EC 2.7.6.5), (p)ppGpp synthetase II	-	A	CNV	AUO97b_02288	NODE_1_length_3909467_cov_533.478_ID_22129	-	-	-
fig|400667.82.peg.2153	rpoZ	amplified	-	1.22	-	1.16	-	2.8	-	1.01	-	1.07	-	DNA-directed RNA polymerase omega subunit (EC 2.7.7.6)	-	A	CNV	AUO97b_02289	NODE_1_length_3909467_cov_533.478_ID_22129	-	-	-
fig|400667.82.peg.2154	gmk	amplified	-	1.04	-	1.19	-	2.73	-	1.07	-	1.08	-	Guanylate kinase (EC 2.7.4.8)	-	A	CNV	AUO97b_02290	NODE_1_length_3909467_cov_533.478_ID_22129	-	-	-
fig|400667.82.peg.2155	ispH	amplified	-	0.99	-	1.15	-	2.75	-	1.01	-	1.11	-	4-hydroxy-3-methylbut-2-enyl diphosphate reductase (EC 1.17.7.4)	-	A	CNV	AUO97b_02291	NODE_1_length_3909467_cov_533.478_ID_22129	-	-	-
fig|400667.82.peg.2156	-	amplified	-	1.03	-	1.1	-	2.7	-	1.04	-	1.13	-	Type IV fimbrial biogenesis protein FimT	-	A	CNV	AUO97b_02292	NODE_1_length_3909467_cov_533.478_ID_22129	-	-	-
fig|400667.82.peg.2157	pilV	amplified	-	1.03	-	1.08	-	2.7	-	1.03	-	1.14	-	Type IV fimbrial biogenesis protein PilV	-	A	CNV	AUO97b_02293	NODE_1_length_3909467_cov_533.478_ID_22129	-	-	-
fig|400667.82.peg.2158	pilW	amplified	-	1	-	1.15	-	2.78	-	1.05	-	1.12	-	Type IV fimbrial biogenesis protein PilW	-	A	CNV	AUO97b_02294	NODE_1_length_3909467_cov_533.478_ID_22129	-	-	-
fig|400667.82.peg.2159	pilX	amplified	-	0.94	-	1.19	-	2.93	-	0.98	-	1.17	-	Type IV fimbrial biogenesis protein PilX	-	A	CNV	AUO97b_02295	NODE_1_length_3909467_cov_533.478_ID_22129	-	-	-
fig|400667.82.peg.2160	-	amplified	-	1.05	-	1.2	-	2.86	-	1.02	-	1.16	-	Type IV fimbrial biogenesis protein PilY1	-	A	CNV	AUO97b_02296	NODE_1_length_3909467_cov_533.478_ID_22129	-	-	-
fig|400667.82.peg.2161	-	amplified	-	1.2	-	1.14	-	2.97	-	1.1	-	1.12	-	Type IV pilin PilA	-	A	CNV	AUO97b_02297	NODE_1_length_3909467_cov_533.478_ID_22129	-	-	-
fig|400667.82.peg.2162	-	amplified	-	1.16	-	1.27	-	3.07	-	1.09	-	1.21	-	Type IV pilin PilA	-	A	CNV	AUO97b_02298	NODE_1_length_3909467_cov_533.478_ID_22129	-	-	-
fig|400667.82.peg.2163	rpsP	amplified	-	0.97	-	1.15	-	2.75	-	0.96	-	1.12	-	SSU ribosomal protein S16p	-	A	CNV	AUO97b_02299	NODE_1_length_3909467_cov_533.478_ID_22129	-	-	-
fig|400667.82.peg.2164	rimM	amplified	-	1.07	-	1.15	-	2.83	-	1.05	-	1.1	-	16S rRNA processing protein RimM	-	A	CNV	AUO97b_02300	NODE_1_length_3909467_cov_533.478_ID_22129	-	-	-
fig|400667.82.peg.2165	trmD	amplified	-	1.01	-	1.2	-	2.61	-	0.98	-	1.14	-	tRNA (guanine(37)-N(1))-methyltransferase (EC 2.1.1.228)	-	A	CNV	AUO97b_02301	NODE_1_length_3909467_cov_533.478_ID_22129	-	-	-
fig|400667.82.peg.2166	rplS	amplified	-	1.05	-	1.23	-	2.96	-	1.21	-	1.19	-	LSU ribosomal protein L19p	-	A	CNV	AUO97b_02302	NODE_1_length_3909467_cov_533.478_ID_22129	-	-	-
fig|400667.82.peg.2167	lip	amplified	-	1	-	1.12	-	2.76	-	0.97	-	1.06	-	Lipase precursor (EC 3.1.1.3)	-	A	CNV	AUO97b_02303	NODE_1_length_3909467_cov_533.478_ID_22129	-	-	-
fig|400667.82.peg.2168	lifO	amplified	-	1.02	-	1.2	-	2.88	-	1.09	-	1.22	-	Lipase chaperone	-	A	CNV	AUO97b_02304	NODE_1_length_3909467_cov_533.478_ID_22129	-	-	-
fig|400667.82.peg.2169	truB	amplified	-	1.07	-	1.22	-	3.04	-	1.05	-	1.23	-	tRNA pseudouridine(55) synthase (EC 5.4.99.25)	-	A	CNV	AUO97b_02305	NODE_1_length_3909467_cov_533.478_ID_22129	-	-	-
fig|400667.82.peg.2170	-	amplified	-	1.45	-	1.28	-	2.92	-	1.03	-	1.18	-	putative membrane protein	-	A	CNV	AUO97b_02306	NODE_1_length_3909467_cov_533.478_ID_22129	-	-	-
fig|400667.82.peg.2171	-	amplified	-	1.49	-	1.23	-	2.88	-	1.03	-	1.09	-	Hemerythrin domain protein	-	A	CNV	AUO97b_02307	NODE_1_length_3909467_cov_533.478_ID_22129	-	-	-
fig|400667.82.peg.2172	-	amplified	-	1.49	-	1.18	-	2.88	-	1.09	-	1.09	-	Putative DMT superfamily metabolite efflux protein precursor	-	A	CNV	AUO97b_02308	NODE_1_length_3909467_cov_533.478_ID_22129	-	-	-
fig|400667.82.peg.2173	rhtA_3	amplified	-	1.46	-	1.16	-	2.85	-	1.03	-	1.15	-	Threonine/homoserine exporter RhtA	-	A	CNV	AUO97b_02309	NODE_1_length_3909467_cov_533.478_ID_22129	-	-	-
fig|400667.82.peg.2174	serA	amplified	-	1.43	-	1.14	-	2.82	-	1	-	1.15	-	D-3-phosphoglycerate dehydrogenase (EC 1.1.1.95)	-	A	CNV	AUO97b_02310	NODE_1_length_3909467_cov_533.478_ID_22129	-	-	-
fig|400667.82.peg.2175	-	amplified	-	1.41	-	1.24	-	2.87	-	1.05	-	1.13	-	D-2-hydroxyglutarate dehydrogenase (EC 1.1.99.2)	-	A	CNV	AUO97b_02311	NODE_1_length_3909467_cov_533.478_ID_22129	-	-	-
fig|400667.82.peg.2176	-	amplified	-	1.41	-	1.19	-	2.86	-	1.01	-	1.14	-	hypothetical protein	-	A	CNV	AUO97b_02312	NODE_1_length_3909467_cov_533.478_ID_22129	-	-	-
fig|400667.82.peg.2177	ygiN	amplified	-	1.54	-	1.15	-	2.82	-	1.14	-	1.21	-	Uncharacterized protein YgiN	-	A	CNV	AUO97b_02313	NODE_1_length_3909467_cov_533.478_ID_22129	-	-	-
fig|400667.82.peg.2178	-	amplified	-	1.56	-	1.22	-	2.77	-	1.07	-	1.09	-	Modulator of drug activity B	-	A	CNV	AUO97b_02314	NODE_1_length_3909467_cov_533.478_ID_22129	-	-	-
fig|400667.82.peg.2179	-	amplified	-	1.51	-	1.19	-	2.85	-	1.06	-	1.18	-	hypothetical protein	-	A	CNV	AUO97b_02315	NODE_1_length_3909467_cov_533.478_ID_22129	-	-	-
fig|400667.82.peg.2180	cmr	amplified	-	1.54	-	1.16	-	2.84	-	1.04	-	1.18	-	Multidrug efflux pump MdfA/Cmr (of MFS type), broad spectrum	-	A	CNV	AUO97b_02316	NODE_1_length_3909467_cov_533.478_ID_22129	-	-	-
fig|400667.82.peg.2181	yccS	amplified	-	1.49	-	1.15	-	2.93	-	1.06	-	1.2	-	hypothetical protein	-	A	CNV	AUO97b_02317	NODE_1_length_3909467_cov_533.478_ID_22129	-	-	-
fig|400667.82.peg.2182	sodC	amplified	-	1.4	-	1.14	-	2.62	-	1.06	-	1.09	-	Superoxide dismutase [Cu-Zn] precursor (EC 1.15.1.1)	-	A	CNV	AUO97b_02318	NODE_1_length_3909467_cov_533.478_ID_22129	-	-	-
fig|400667.82.peg.2183	ydiK	amplified	-	1.5	-	1.18	-	2.81	-	1.09	-	1.13	-	Uncharacterized UPF0118 membrane protein	-	A	CNV	AUO97b_02319	NODE_1_length_3909467_cov_533.478_ID_22129	-	-	-
fig|400667.82.peg.2184	-	amplified	-	1.6	-	1.17	-	2.85	-	1.13	-	1.14	-	ParA-like protein	-	A	CNV	AUO97b_02320	NODE_1_length_3909467_cov_533.478_ID_22129	-	-	-
fig|400667.82.peg.2185	-	amplified	-	1.58	-	1.21	-	2.92	-	1.07	-	1.22	-	hypothetical protein	-	A	CNV	AUO97b_02321	NODE_1_length_3909467_cov_533.478_ID_22129	-	-	-
fig|400667.82.peg.2186	-	amplified	-	1.6	-	1.33	-	2.8	-	1.15	-	1.18	-	hypothetical protein	-	A	CNV	AUO97b_02322	NODE_1_length_3909467_cov_533.478_ID_22129	-	-	-
fig|400667.82.peg.2187	-	amplified	-	1.56	-	1.31	-	2.88	-	1.23	-	1.16	-	hypothetical protein	-	A	CNV	AUO97b_02323	NODE_1_length_3909467_cov_533.478_ID_22129	-	-	-
fig|400667.82.peg.2188	-	amplified	-	1.61	-	1.33	-	2.87	-	1.33	-	1.18	-	SAM-dependent methyltransferase	-	A	CNV	AUO97b_02324	NODE_1_length_3909467_cov_533.478_ID_22129	-	-	-
fig|400667.82.peg.2189	-	amplified	-	1.5	-	1.26	-	2.8	-	1.32	-	1.16	-	hypothetical protein	-	A	CNV	AUO97b_02325	NODE_1_length_3909467_cov_533.478_ID_22129	-	-	-
fig|400667.82.peg.2190	-	amplified	-	1.6	-	1.21	-	2.76	-	1.35	-	1.1	-	Arginine permease RocE	-	A	CNV	AUO97b_02326	NODE_1_length_3909467_cov_533.478_ID_22129	-	-	-
fig|400667.82.peg.2191	-	amplified	-	1.92	-	1.25	-	3.35	-	1.94	-	1.41	-	hypothetical protein	-	A	CNV	AUO97b_02327	NODE_1_length_3909467_cov_533.478_ID_22129	-	-	-
fig|400667.82.peg.2192	gdhA	amplified	-	1.74	-	1.19	-	2.78	-	1.89	-	1.18	-	NAD-specific glutamate dehydrogenase (EC 1.4.1.2)	-	A	CNV	AUO97b_02328	NODE_1_length_3909467_cov_533.478_ID_22129	-	-	-
fig|400667.82.peg.2193	astC	amplified	-	1.73	-	1.14	-	2.68	-	1.82	-	1.13	-	Succinylornithine transaminase (EC 2.6.1.81)	-	A	CNV	AUO97b_02329	NODE_1_length_3909467_cov_533.478_ID_22129	-	-	-
fig|400667.82.peg.2194	astA	amplified	-	1.83	-	1.14	-	2.78	-	1.9	-	1.17	-	Arginine N-succinyltransferase (EC 2.3.1.109)	-	A	CNV	AUO97b_02330	NODE_1_length_3909467_cov_533.478_ID_22129	-	-	-
fig|400667.82.peg.2195	astD	amplified	-	1.74	-	1.15	-	2.71	-	1.81	-	1.13	-	Succinylglutamic semialdehyde dehydrogenase (EC 1.2.1.71)	-	A	CNV	AUO97b_02331	NODE_1_length_3909467_cov_533.478_ID_22129	-	-	-
fig|400667.82.peg.2196	astB	amplified	-	1.84	-	1.22	-	2.83	-	1.78	-	1.21	-	Succinylarginine dihydrolase (EC 3.5.3.23)	-	A	CNV	AUO97b_02332	NODE_1_length_3909467_cov_533.478_ID_22129	-	-	-
fig|400667.82.peg.2197	astE	amplified	-	1.75	-	1.23	-	2.89	-	1.87	-	1.2	-	Succinylglutamate desuccinylase (EC 3.5.1.96)	-	A	CNV	AUO97b_02333	NODE_1_length_3909467_cov_533.478_ID_22129	-	-	-
fig|400667.82.peg.2198	-	amplified	-	1.68	-	1.1	-	2.7	-	1.74	-	1.01	-	hypothetical protein	-	A	CNV	AUO97b_02334	NODE_1_length_3909467_cov_533.478_ID_22129	-	-	-
fig|400667.82.peg.2199	-	amplified	-	1.77	-	1.29	-	3.16	-	1.99	-	1.25	-	hypothetical protein	-	A	CNV	AUO97b_02335	NODE_1_length_3909467_cov_533.478_ID_22129	-	-	-
fig|400667.82.peg.2200	-	amplified	-	1.57	-	1.12	-	2.63	-	1.74	-	1.16	-	Peptidase S8 and S53, subtilisin, kexin, sedolisin	-	A	CNV	AUO97b_02336	NODE_1_length_3909467_cov_533.478_ID_22129	-	-	-
fig|400667.82.peg.2201	-	amplified	-	1.97	-	1.2	-	2.99	-	1.82	-	1.2	-	hypothetical protein	-	A	CNV	AUO97b_02337	NODE_1_length_3909467_cov_533.478_ID_22129	-	-	-
fig|400667.82.peg.2202	-	amplified	-	1.87	-	1.24	-	3.21	-	1.92	-	1.25	-	hypothetical protein	-	A	CNV	AUO97b_02338	NODE_1_length_3909467_cov_533.478_ID_22129	-	-	-
fig|400667.82.peg.2203	-	amplified	-	1.84	-	1.18	-	2.85	-	1.96	-	1.21	-	Transcriptional regulator, LysR family	-	A	CNV	AUO97b_02339	NODE_1_length_3909467_cov_533.478_ID_22129	-	-	-
fig|400667.82.peg.2204	-	amplified	-	1.71	-	1.18	-	2.78	-	1.86	-	1.18	-	Permease of the drug/metabolite transporter (DMT) superfamily	-	A	CNV	AUO97b_02340	NODE_1_length_3909467_cov_533.478_ID_22129	-	-	-
fig|400667.82.peg.2205	-	amplified	-	1.85	-	1.24	-	2.91	-	1.91	-	1.2	-	TSPc, tail specific protease	-	A	CNV	AUO97b_02341	NODE_1_length_3909467_cov_533.478_ID_22129	-	-	-
fig|400667.82.peg.2206	-	amplified	-	1.95	-	1.24	-	3.31	-	2.24	-	1.29	-	hypothetical protein	-	A	CNV	AUO97b_02342	NODE_1_length_3909467_cov_533.478_ID_22129	-	-	-
fig|400667.82.peg.2207	-	amplified	-	2.07	-	1.17	-	3.27	-	2	-	1.3	-	hypothetical protein	-	A	CNV	AUO97b_02343	NODE_1_length_3909467_cov_533.478_ID_22129	-	-	-
fig|400667.82.peg.2208	glyS	amplified	-	2.04	-	1.16	-	3.06	-	1.98	-	1.12	-	Glycyl-tRNA synthetase beta chain (EC 6.1.1.14)	-	A	CNV	AUO97b_02344	NODE_1_length_3909467_cov_533.478_ID_22129	-	-	-
fig|400667.82.peg.2209	glyQ	amplified	-	2.01	-	1.18	-	3.19	-	2.01	-	1.17	-	Glycyl-tRNA synthetase alpha chain (EC 6.1.1.14)	-	A	CNV	AUO97b_02345	NODE_1_length_3909467_cov_533.478_ID_22129	-	-	-
fig|400667.82.peg.2210	-	amplified	-	2.13	-	1.14	-	3.28	-	2.04	-	1.19	-	Tetracycline resistance, MFS efflux pump => unclassified	-	A	CNV	AUO97b_02346	NODE_1_length_3909467_cov_533.478_ID_22129	-	-	-
fig|400667.82.peg.2211	-	amplified	-	2.1	-	1.26	-	3.36	-	2.15	-	1.22	-	Biotin synthase related domain containing protein	-	A	CNV	AUO97b_02347	NODE_1_length_3909467_cov_533.478_ID_22129	-	-	-
fig|400667.82.peg.2212	-	amplified	-	2.14	-	1.26	-	3.44	-	2.23	-	1.29	-	Domain often clustered or fused with uracil-DNA glycosylase	-	A	CNV	AUO97b_02348	NODE_1_length_3909467_cov_533.478_ID_22129	-	-	-
fig|400667.82.peg.2213	-	amplified	-	2.23	-	1.25	-	3.17	-	2.03	-	1.22	-	Putative transmembrane protein	-	A	CNV	AUO97b_02349	NODE_1_length_3909467_cov_533.478_ID_22129	-	-	-
fig|400667.82.peg.2214	-	amplified	-	2.48	-	1.32	-	3.13	-	2.05	-	1.32	-	Uncharacterized membrane protein YvlC	-	A	CNV	AUO97b_02350	NODE_1_length_3909467_cov_533.478_ID_22129	-	-	-
fig|400667.82.peg.2215	-	amplified	-	2.44	-	1.2	-	3.49	-	2.08	-	1.24	-	hypothetical protein	-	A	CNV	AUO97b_02351	NODE_1_length_3909467_cov_533.478_ID_22129	-	-	-
fig|400667.82.peg.2216	mmgC_14	amplified	-	2.53	-	1.21	-	3.3	-	3.33	-	1.21	-	Acyl-CoA dehydrogenase	-	A	CNV	AUO97b_02352	NODE_1_length_3909467_cov_533.478_ID_22129	-	-	-
fig|400667.82.peg.2217	-	amplified	-	3.46	-	1.21	-	3.27	-	3.34	-	1.22	-	hypothetical protein	-	A	CNV	AUO97b_02353	NODE_1_length_3909467_cov_533.478_ID_22129	-	-	-
fig|400667.82.peg.2218	aroE	amplified	-	3.61	-	1.19	-	3.28	-	3.41	-	1.19	-	Shikimate 5-dehydrogenase I alpha (EC 1.1.1.25)	-	A	CNV	AUO97b_02354	NODE_1_length_3909467_cov_533.478_ID_22129	-	-	-
fig|400667.82.peg.2219	hemF	amplified	-	3.67	-	1.22	-	3.24	-	3.29	-	1.25	-	Coproporphyrinogen III oxidase, aerobic (EC 1.3.3.3)	-	A	CNV	AUO97b_02355	NODE_1_length_3909467_cov_533.478_ID_22129	-	-	-
fig|400667.82.peg.2220	ribA	amplified	-	3.79	-	1.22	-	3.3	-	3.42	-	1.23	-	GTP cyclohydrolase II (EC 3.5.4.25)	-	A	CNV	AUO97b_02356	NODE_1_length_3909467_cov_533.478_ID_22129	-	-	-
fig|400667.82.peg.2221	dxs_1	amplified	-	3.63	-	1.17	-	3.05	-	3.24	-	1.15	-	1-deoxy-D-xylulose 5-phosphate synthase (EC 2.2.1.7)	-	A	CNV	AUO97b_02357	NODE_1_length_3909467_cov_533.478_ID_22129	-	-	-
fig|400667.82.peg.2222	-	amplified	-	3.51	-	1.06	-	2.97	-	3.17	-	1.16	-	Inositol-1-monophosphatase (EC 3.1.3.25)	-	A	CNV	AUO97b_02358	NODE_1_length_3909467_cov_533.478_ID_22129	-	-	-
fig|400667.82.peg.2223	deaD	amplified	-	3.52	-	1.1	-	3.01	-	3.27	-	1.2	-	ATP-dependent RNA helicase NGO0650	-	A	CNV	AUO97b_02359	NODE_1_length_3909467_cov_533.478_ID_22129	-	-	-
fig|400667.82.peg.2224	-	amplified	-	3.75	-	1.3	-	3.5	-	3.36	-	1.42	-	FIG00349961: hypothetical protein	-	A	CNV	AUO97b_02360	NODE_1_length_3909467_cov_533.478_ID_22129	-	-	-
fig|400667.82.peg.2225	mlaF	amplified	-	3.59	-	1.17	-	3.26	-	3.29	-	1.18	-	Phospholipid ABC transporter ATP-binding protein MlaF	-	A	CNV	AUO97b_02361	NODE_1_length_3909467_cov_533.478_ID_22129	-	-	-
fig|400667.82.peg.2226	mlaE	amplified	-	3.55	-	1.25	-	3.2	-	3.42	-	1.24	-	Phospholipid ABC transporter permease protein MlaE	-	A	CNV	AUO97b_02362	NODE_1_length_3909467_cov_533.478_ID_22129	-	-	-
fig|400667.82.peg.2227	mlaD	amplified	-	3.61	-	1.16	-	3.27	-	3.34	-	1.2	-	Phospholipid ABC transporter substrate-binding protein MlaD	-	A	CNV	AUO97b_02363	NODE_1_length_3909467_cov_533.478_ID_22129	-	-	-
fig|400667.82.peg.2228	mlaC	amplified	-	3.91	-	1.19	-	3.35	-	3.36	-	1.15	-	Phospholipid ABC transporter shuttle protein MlaC	-	A	CNV	AUO97b_02364	NODE_1_length_3909467_cov_533.478_ID_22129	-	-	-
fig|400667.82.peg.2229	mlaB	amplified	-	3.82	-	1.09	-	3.19	-	3.23	-	1.14	-	Phospholipid ABC transporter-binding protein MlaB	-	A	CNV	AUO97b_02365	NODE_1_length_3909467_cov_533.478_ID_22129	-	-	-
fig|400667.82.peg.2230	-	amplified	-	3.85	-	1.16	-	3.21	-	3.39	-	1.17	-	hypothetical protein	-	A	CNV	AUO97b_02366	NODE_1_length_3909467_cov_533.478_ID_22129	-	-	-
fig|400667.82.peg.2231	corA_2	amplified	-	3.56	-	1.16	-	3.36	-	3.3	-	1.22	-	Magnesium and cobalt transport protein CorA	-	A	CNV	AUO97b_02367	NODE_1_length_3909467_cov_533.478_ID_22129	-	-	-
fig|400667.82.peg.2232	yvdD_1	amplified	-	3.72	-	1.25	-	3.31	-	3.35	-	1.24	-	Lysine decarboxylase family	-	A	CNV	AUO97b_02368	NODE_1_length_3909467_cov_533.478_ID_22129	-	-	-
fig|400667.82.peg.2233	-	amplified	-	3.6	-	1.25	-	3.09	-	3.31	-	1.15	-	Nudix hydrolase family protein PA3470	-	A	CNV	AUO97b_02369	NODE_1_length_3909467_cov_533.478_ID_22129	-	-	-
fig|400667.82.peg.2234	-	amplified	-	3.66	-	1.13	-	3.19	-	3.29	-	1.12	-	Competence protein F homolog, phosphoribosyltransferase domain	-	A	CNV	AUO97b_02370	NODE_1_length_3909467_cov_533.478_ID_22129	-	-	-
fig|400667.82.peg.2235	recG	amplified	-	3.5	-	1.13	-	3.21	-	3.24	-	1.17	-	ATP-dependent DNA helicase RecG (EC 3.6.4.12)	-	A	CNV	AUO97b_02371	NODE_1_length_3909467_cov_533.478_ID_22129	-	-	-
fig|400667.82.peg.2236	-	amplified	-	3.73	-	1.11	-	3.37	-	3.47	-	1.26	-	Nucleoside-diphosphate-sugar epimerases	-	A	CNV	AUO97b_02372	NODE_1_length_3909467_cov_533.478_ID_22129	-	-	-
fig|400667.82.peg.2237	-	amplified	-	3.81	-	1.16	-	3.28	-	3.54	-	1.22	-	AdeT	-	A	CNV	AUO97b_02373	NODE_1_length_3909467_cov_533.478_ID_22129	-	-	-
fig|400667.82.peg.2238	plsB	amplified	-	3.71	-	1.17	-	3.2	-	3.41	-	1.23	-	Glycerol-3-phosphate acyltransferase (EC 2.3.1.15)	-	A	CNV	AUO97b_02374	NODE_1_length_3909467_cov_533.478_ID_22129	-	-	-
fig|400667.82.peg.2239	tesB	amplified	-	3.73	-	1.08	-	3.26	-	3.41	-	1.25	-	Acyl-CoA thioesterase II (EC 3.1.2.-)	-	A	CNV	AUO97b_02375	NODE_1_length_3909467_cov_533.478_ID_22129	-	-	-
fig|400667.82.peg.2240	-	amplified	-	3.48	-	1.09	-	3.08	-	3.26	-	1.15	-	Sodium:dicarboxylate symporter precursor	-	A	CNV	AUO97b_02376	NODE_1_length_3909467_cov_533.478_ID_22129	-	-	-
fig|400667.82.peg.2241	-	amplified	-	3.75	-	1.19	-	3.29	-	3.36	-	1.24	-	hypothetical protein	-	A	CNV	AUO97b_02377	NODE_1_length_3909467_cov_533.478_ID_22129	-	-	-
fig|400667.82.peg.2242	ysxC	amplified	-	3.53	-	1.24	-	3.17	-	3.33	-	1.24	-	GTP-binding protein EngB	-	A	CNV	AUO97b_02378	NODE_1_length_3909467_cov_533.478_ID_22129	-	-	-
fig|400667.82.peg.2243	nsrR	amplified	-	3.59	-	1.16	-	3.44	-	3.45	-	1.26	-	Nitrite-sensitive transcriptional repressor NsrR	-	A	CNV	AUO97b_02379	NODE_1_length_3909467_cov_533.478_ID_22129	-	-	-
fig|400667.82.peg.2244	-	amplified	-	3.6	-	1.13	-	3.13	-	3.35	-	1.16	-	Flavohemoglobin / Nitric oxide dioxygenase (EC 1.14.12.17)	-	A	CNV	AUO97b_02380	NODE_1_length_3909467_cov_533.478_ID_22129	-	-	-
fig|400667.82.peg.2245	-	amplified	-	3.65	-	1.16	-	3.17	-	3.3	-	1.21	-	Uncharacterized protein YjgR	-	A	CNV	AUO97b_02381	NODE_1_length_3909467_cov_533.478_ID_22129	-	-	-
fig|400667.82.peg.2246	-	amplified	-	3.7	-	1.24	-	3.18	-	3.47	-	1.22	-	Cystathionine beta-lyase (EC 4.4.1.8)	-	A	CNV	AUO97b_02382	NODE_1_length_3909467_cov_533.478_ID_22129	-	-	-
fig|400667.82.peg.2247	guaA_1	amplified	-	3.7	-	1.27	-	3.24	-	3.35	-	1.19	-	Glutamine amidotransferase, class I	-	A	CNV	AUO97b_02383	NODE_1_length_3909467_cov_533.478_ID_22129	-	-	-
fig|400667.82.peg.2248	rpsJ	amplified	-	3.43	-	1.1	-	3.1	-	3.34	-	1.13	-	SSU ribosomal protein S10p (S20e)	-	A	CNV	AUO97b_02384	NODE_1_length_3909467_cov_533.478_ID_22129	-	-	-
fig|400667.82.peg.2249	rplC	amplified	-	3.67	-	1.12	-	3.29	-	3.43	-	1.24	-	LSU ribosomal protein L3p (L3e)	-	A	CNV	AUO97b_02385	NODE_1_length_3909467_cov_533.478_ID_22129	-	-	-
fig|400667.82.peg.2250	rplD	amplified	-	3.54	-	1.17	-	3.13	-	3.22	-	1.22	-	LSU ribosomal protein L4p (L1e)	-	A	CNV	AUO97b_02386	NODE_1_length_3909467_cov_533.478_ID_22129	-	-	-
fig|400667.82.peg.2251	rplW	amplified	-	3.78	-	1.28	-	3.13	-	3.33	-	1.22	-	LSU ribosomal protein L23p (L23Ae)	-	A	CNV	AUO97b_02387	NODE_1_length_3909467_cov_533.478_ID_22129	-	-	-
fig|400667.82.peg.2252	rplB	amplified	-	3.58	-	1.23	-	3.18	-	3.36	-	1.25	-	LSU ribosomal protein L2p (L8e)	-	A	CNV	AUO97b_02388	NODE_1_length_3909467_cov_533.478_ID_22129	-	-	-
fig|400667.82.peg.2253	rpsS	amplified	-	3.52	-	1.13	-	3.09	-	3.36	-	1.21	-	SSU ribosomal protein S19p (S15e)	-	A	CNV	AUO97b_02389	NODE_1_length_3909467_cov_533.478_ID_22129	-	-	-
fig|400667.82.peg.2254	rplV	amplified	-	3.73	-	1.22	-	3.35	-	3.54	-	1.29	-	LSU ribosomal protein L22p (L17e)	-	A	CNV	AUO97b_02390	NODE_1_length_3909467_cov_533.478_ID_22129	-	-	-
fig|400667.82.peg.2255	rpsC	amplified	-	3.45	-	1.08	-	3.1	-	3.06	-	1.08	-	SSU ribosomal protein S3p (S3e)	-	A	CNV	AUO97b_02391	NODE_1_length_3909467_cov_533.478_ID_22129	-	-	-
fig|400667.82.peg.2256	rplP	amplified	-	3.79	-	1.08	-	3.21	-	3.34	-	1.16	-	LSU ribosomal protein L16p (L10e)	-	A	CNV	AUO97b_02392	NODE_1_length_3909467_cov_533.478_ID_22129	-	-	-
fig|400667.82.peg.2257	rpmC	amplified	-	3.83	-	1.1	-	3.56	-	3.39	-	1.24	-	LSU ribosomal protein L29p (L35e)	-	A	CNV	AUO97b_02393	NODE_1_length_3909467_cov_533.478_ID_22129	-	-	-
fig|400667.82.peg.2258	rpsQ	amplified	-	3.57	-	1.09	-	3.1	-	3.17	-	1.12	-	SSU ribosomal protein S17p (S11e)	-	A	CNV	AUO97b_02394	NODE_1_length_3909467_cov_533.478_ID_22129	-	-	-
fig|400667.82.peg.2259	rplN	amplified	-	3.77	-	1.23	-	3.23	-	3.36	-	1.2	-	LSU ribosomal protein L14p (L23e)	-	A	CNV	AUO97b_02395	NODE_1_length_3909467_cov_533.478_ID_22129	-	-	-
fig|400667.82.peg.2260	rplX	amplified	-	3.77	-	1.14	-	3.45	-	3.27	-	1.25	-	LSU ribosomal protein L24p (L26e)	-	A	CNV	AUO97b_02396	NODE_1_length_3909467_cov_533.478_ID_22129	-	-	-
fig|400667.82.peg.2261	rplE	amplified	-	3.79	-	1.24	-	3.24	-	3.44	-	1.26	-	LSU ribosomal protein L5p (L11e)	-	A	CNV	AUO97b_02397	NODE_1_length_3909467_cov_533.478_ID_22129	-	-	-
fig|400667.82.peg.2262	rpsN	amplified	-	3.66	-	1.05	-	3.28	-	3.47	-	1.23	-	SSU ribosomal protein S14p (S29e) @ SSU ribosomal protein S14p (S29e), zinc-independent	-	A	CNV	AUO97b_02398	NODE_1_length_3909467_cov_533.478_ID_22129	-	-	-
fig|400667.82.peg.2263	rpsH	amplified	-	3.78	-	1.14	-	3.33	-	3.52	-	1.27	-	SSU ribosomal protein S8p (S15Ae)	-	A	CNV	AUO97b_02399	NODE_1_length_3909467_cov_533.478_ID_22129	-	-	-
fig|400667.82.peg.2264	rplF	amplified	-	3.53	-	1.16	-	3.18	-	3.38	-	1.24	-	LSU ribosomal protein L6p (L9e)	-	A	CNV	AUO97b_02400	NODE_1_length_3909467_cov_533.478_ID_22129	-	-	-
fig|400667.82.peg.2265	rplR	amplified	-	3.74	-	1.24	-	3.47	-	3.46	-	1.28	-	LSU ribosomal protein L18p (L5e)	-	A	CNV	AUO97b_02401	NODE_1_length_3909467_cov_533.478_ID_22129	-	-	-
fig|400667.82.peg.2266	rpsE	amplified	-	3.62	-	1.15	-	3.13	-	3.24	-	1.11	-	SSU ribosomal protein S5p (S2e)	-	A	CNV	AUO97b_02402	NODE_1_length_3909467_cov_533.478_ID_22129	-	-	-
fig|400667.82.peg.2267	rpmD	amplified	-	3.39	-	1.08	-	3.15	-	3.26	-	1.11	-	LSU ribosomal protein L30p (L7e)	-	A	CNV	AUO97b_02403	NODE_1_length_3909467_cov_533.478_ID_22129	-	-	-
fig|400667.82.peg.2268	rplO	amplified	-	3.52	-	1.25	-	3.3	-	3.38	-	1.24	-	LSU ribosomal protein L15p (L27Ae)	-	A	CNV	AUO97b_02404	NODE_1_length_3909467_cov_533.478_ID_22129	-	-	-
fig|400667.82.peg.2269	secY	amplified	-	3.7	-	1.18	-	3.4	-	3.4	-	1.22	-	Protein translocase subunit SecY	-	A	CNV	AUO97b_02405	NODE_1_length_3909467_cov_533.478_ID_22129	-	-	-
fig|400667.82.peg.2270	rpmJ	amplified	-	3.53	-	1.17	-	3.07	-	3.14	-	1.05	-	LSU ribosomal protein L36p @ LSU ribosomal protein L36p, zinc-dependent	-	A	CNV	AUO97b_02406	NODE_1_length_3909467_cov_533.478_ID_22129	-	-	-
fig|400667.82.peg.2271	rpsM	amplified	-	3.54	-	1.22	-	3.32	-	3.25	-	1.1	-	SSU ribosomal protein S13p (S18e)	-	A	CNV	AUO97b_02407	NODE_1_length_3909467_cov_533.478_ID_22129	-	-	-
fig|400667.82.peg.2272	rpsK	amplified	-	3.15	-	1.08	-	2.97	-	3.29	-	1.11	-	SSU ribosomal protein S11p (S14e)	-	A	CNV	AUO97b_02408	NODE_1_length_3909467_cov_533.478_ID_22129	-	-	-
fig|400667.82.peg.2273	rpsD	amplified	-	3.6	-	1.06	-	3.07	-	3.22	-	1.1	-	SSU ribosomal protein S4p (S9e) @ SSU ribosomal protein S4p (S9e), zinc-independent	-	A	CNV	AUO97b_02409	NODE_1_length_3909467_cov_533.478_ID_22129	-	-	-
fig|400667.82.peg.2274	rpoA	amplified	-	3.73	-	1.16	-	3.24	-	3.3	-	1.24	-	DNA-directed RNA polymerase alpha subunit (EC 2.7.7.6)	-	A	CNV	AUO97b_02410	NODE_1_length_3909467_cov_533.478_ID_22129	-	-	-
fig|400667.82.peg.2275	rplQ	amplified	-	3.77	-	1.25	-	3.4	-	3.51	-	1.26	-	LSU ribosomal protein L17p	-	A	CNV	AUO97b_02411	NODE_1_length_3909467_cov_533.478_ID_22129	-	-	-
fig|400667.82.peg.2276	-	amplified	-	3.63	-	1.19	-	3.17	-	3.36	-	1.22	-	Monooxygenase, flavin-binding family	-	A	CNV	AUO97b_02412	NODE_1_length_3909467_cov_533.478_ID_22129	-	-	-
fig|400667.82.peg.2277	fadE	amplified	-	3.63	-	1.2	-	3.27	-	3.32	-	1.25	-	Acyl-CoA dehydrogenase	-	A	CNV	AUO97b_02413	NODE_1_length_3909467_cov_533.478_ID_22129	-	-	-
fig|400667.82.peg.2278	cptB	amplified	-	3.46	-	1.29	-	3.37	-	3.38	-	1.1	-	Succinate dehydrogenase flavin-adding protein, antitoxin of CptAB toxin-antitoxin	-	A	CNV	AUO97b_02414	NODE_1_length_3909467_cov_533.478_ID_22129	-	-	-
fig|400667.82.peg.2279	-	amplified	-	4.01	-	1.3	-	3.54	-	3.64	-	1.23	-	FIG00350107: hypothetical protein	-	A	CNV	AUO97b_02415	NODE_1_length_3909467_cov_533.478_ID_22129	-	-	-
fig|400667.82.peg.2280	-	amplified	-	3.3	-	1.17	-	3.03	-	3.07	-	1.12	-	FIG00350353: hypothetical protein	-	A	CNV	AUO97b_02416	NODE_1_length_3909467_cov_533.478_ID_22129	-	-	-
fig|400667.82.peg.2281	rrtA	amplified	-	3.6	-	1.19	-	3.16	-	3.35	-	1.28	-	Membrane protein, Rhomboid family	-	A	CNV	AUO97b_02417	NODE_1_length_3909467_cov_533.478_ID_22129	-	-	-
fig|400667.82.peg.2282	-	amplified	-	3.6	-	1.21	-	3.25	-	3.3	-	1.18	-	C4-dicarboxylate transport system permease large protein	-	A	CNV	AUO97b_02418	NODE_1_length_3909467_cov_533.478_ID_22129	-	-	-
fig|400667.82.peg.2283	-	amplified	-	3.66	-	1.03	-	3.25	-	3.28	-	1.21	-	hypothetical protein	-	A	CNV	AUO97b_02419	NODE_1_length_3909467_cov_533.478_ID_22129	-	-	-
fig|400667.82.peg.2284	-	amplified	-	3.58	-	1.16	-	3.09	-	3.31	-	1.2	-	Cytoplasmic protein, probably associated with glutathione-regulated potassium-efflux	-	A	CNV	AUO97b_02420	NODE_1_length_3909467_cov_533.478_ID_22129	-	-	-
fig|400667.82.peg.2285	prlC	amplified	-	3.46	-	1.1	-	3.13	-	3.22	-	1.18	-	Oligopeptidase A (EC 3.4.24.70)	-	A	CNV	AUO97b_02421	NODE_1_length_3909467_cov_533.478_ID_22129	-	-	-
fig|400667.82.peg.2286	rnr	amplified	-	3.62	-	1.12	-	3.22	-	3.36	-	1.16	-	3'-to-5' exoribonuclease RNase R	-	A	CNV	AUO97b_02422	NODE_1_length_3909467_cov_533.478_ID_22129	-	-	-
fig|400667.82.peg.2287	-	amplified	-	3.62	-	1.22	-	3.3	-	3.54	-	1.22	-	Phosphoserine phosphatase (EC 3.1.3.3)	-	A	CNV	AUO97b_02423	NODE_1_length_3909467_cov_533.478_ID_22129	-	-	-
fig|400667.82.peg.2288	-	amplified	-	3.28	-	1.13	-	2.98	-	3.08	-	1.15	-	hypothetical protein	-	A	CNV	AUO97b_02424	NODE_1_length_3909467_cov_533.478_ID_22129	-	-	-
fig|400667.82.peg.2289	-	amplified	-	3.6	-	1.15	-	3.3	-	3.25	-	1.28	-	Nitroreductase family protein	-	A	CNV	AUO97b_02425	NODE_1_length_3909467_cov_533.478_ID_22129	-	-	-
fig|400667.82.peg.2290	-	amplified	-	3.56	-	1.14	-	3.29	-	3.42	-	1.1	-	hypothetical protein	-	A	CNV	AUO97b_02426	NODE_1_length_3909467_cov_533.478_ID_22129	-	-	-
fig|400667.82.peg.2291	-	amplified	-	3.73	-	1.23	-	3.26	-	3.45	-	1.28	-	Fumarylacetoacetate hydrolase family protein	-	A	CNV	AUO97b_02427	NODE_1_length_3909467_cov_533.478_ID_22129	-	-	-
fig|400667.82.peg.2292	ripA_1	amplified	-	3.66	-	1.13	-	3.3	-	3.32	-	1.23	-	Transcriptional regulator, AraC family	-	A	CNV	AUO97b_02428	NODE_1_length_3909467_cov_533.478_ID_22129	-	-	-
fig|400667.82.peg.2293	-	amplified	-	3.68	-	1.18	-	3.26	-	3.4	-	1.24	-	Permease of the drug/metabolite transporter (DMT) superfamily	-	A	CNV	AUO97b_02429	NODE_1_length_3909467_cov_533.478_ID_22129	-	-	-
fig|400667.82.peg.2294	yihY	amplified	-	3.67	-	1.22	-	3.35	-	3.36	-	1.18	-	Inner membrane protein YihY, formerly thought to be RNase BN	-	A	CNV	AUO97b_02430	NODE_1_length_3909467_cov_533.478_ID_22129	-	-	-
fig|400667.82.peg.2295	wrbA	amplified	-	3.85	-	1.22	-	3.43	-	3.62	-	1.4	-	Flavoprotein WrbA	-	A	CNV	AUO97b_02431	NODE_1_length_3909467_cov_533.478_ID_22129	-	-	-
fig|400667.82.peg.2296	xpt	amplified	-	3.7	-	1.16	-	3.3	-	3.71	-	1.23	-	Xanthine phosphoribosyltransferase (EC 2.4.2.22)	-	A	CNV	AUO97b_02432	NODE_1_length_3909467_cov_533.478_ID_22129	-	-	-
fig|400667.82.peg.2297	-	amplified	-	3.54	-	1.15	-	3.21	-	3.26	-	1.19	-	Enzyme involved in the deoxyxylulose pathway of isoprenoid biosynthesis	-	A	CNV	AUO97b_02433	NODE_1_length_3909467_cov_533.478_ID_22129	-	-	-
fig|400667.82.peg.2298	-	amplified	-	3.81	-	1.22	-	3.35	-	3.38	-	1.24	-	hypothetical protein	-	A	CNV	AUO97b_02434	NODE_1_length_3909467_cov_533.478_ID_22129	-	-	-
fig|400667.82.peg.2299	-	amplified	-	3.49	-	1.13	-	3.18	-	3.32	-	1.21	-	TonB, C-terminal	-	A	CNV	AUO97b_02435	NODE_1_length_3909467_cov_533.478_ID_22129	-	-	-
fig|400667.82.peg.2300	ybeY	amplified	-	3.65	-	1.26	-	3.19	-	3.5	-	1.22	-	Metal-dependent hydrolase YbeY, involved in rRNA and/or ribosome maturation and assembly	-	A	CNV	AUO97b_02436	NODE_1_length_3909467_cov_533.478_ID_22129	-	-	-
fig|400667.82.peg.2301	ybeZ	amplified	-	3.6	-	1.04	-	3.12	-	3.26	-	1.15	-	Phosphate starvation-inducible protein PhoH, predicted ATPase	-	A	CNV	AUO97b_02437	NODE_1_length_3909467_cov_533.478_ID_22129	-	-	-
fig|400667.82.peg.2302	miaB	amplified	-	3.57	-	1.12	-	3.19	-	3.17	-	1.18	-	tRNA-i(6)A37 methylthiotransferase (EC 2.8.4.3)	-	A	CNV	AUO97b_02438	NODE_1_length_3909467_cov_533.478_ID_22129	-	-	-
fig|400667.82.peg.2303	-	amplified	-	3.56	-	1.15	-	3.18	-	3.33	-	1.21	-	Soluble lytic murein transglycosylase (EC 4.2.2.n1)	-	A	CNV	AUO97b_02439	NODE_1_length_3909467_cov_533.478_ID_22129	-	-	-
fig|400667.82.peg.2304	-	amplified	-	3.53	-	1.07	-	3.07	-	3.28	-	1.23	-	Ribonuclease T2 family protein	-	A	CNV	AUO97b_02440	NODE_1_length_3909467_cov_533.478_ID_22129	-	-	-
fig|400667.82.peg.2305	mdh	amplified	-	3.42	-	1.14	-	2.95	-	3.25	-	1.21	-	Malate dehydrogenase (EC 1.1.1.37)	-	A	CNV	AUO97b_02441	NODE_1_length_3909467_cov_533.478_ID_22129	-	-	-
fig|400667.82.peg.2306	-	amplified	-	3.53	-	1.14	-	3.24	-	3.23	-	1.19	-	FIG00351533: hypothetical protein	-	A	CNV	AUO97b_02442	NODE_1_length_3909467_cov_533.478_ID_22129	-	-	-
fig|400667.82.peg.2307	-	amplified	-	3.62	-	1.07	-	3.25	-	3.34	-	1.15	-	hypothetical protein	-	A	CNV	AUO97b_02443	NODE_1_length_3909467_cov_533.478_ID_22129	-	-	-
fig|400667.82.peg.2308	-	amplified	-	3.8	-	1.21	-	3.38	-	3.32	-	1.15	-	SM-20-related protein	-	A	CNV	AUO97b_02444	NODE_1_length_3909467_cov_533.478_ID_22129	-	-	-
fig|400667.82.peg.2309	rlmJ	amplified	-	3.53	-	1.19	-	3.32	-	3.25	-	1.17	-	23S rRNA (adenine(2030)-N(6))-methyltransferase (EC 2.1.1.266)	-	A	CNV	AUO97b_02445	NODE_1_length_3909467_cov_533.478_ID_22129	-	-	-
fig|400667.82.peg.2310	pssA	amplified	-	3.53	-	1.14	-	3.26	-	3.28	-	1.24	-	CDP-diacylglycerol--serine O-phosphatidyltransferase (EC 2.7.8.8) @ Archaetidylserine synthase (EC 2.7.8.38)	-	A	CNV	AUO97b_02446	NODE_1_length_3909467_cov_533.478_ID_22129	-	-	-
fig|400667.82.peg.2311	-	amplified	-	3.64	-	1.19	-	3.4	-	3.4	-	1.27	-	hypothetical protein	-	A	CNV	AUO97b_02447	NODE_1_length_3909467_cov_533.478_ID_22129	-	-	-
fig|400667.82.peg.2313	-	amplified	-	3.54	-	2	-	3.33	-	3.38	-	1.32	-	glutathione-dependent formaldehyde-activating, GFA	-	A	CNV	AUO97b_02448	NODE_1_length_3909467_cov_533.478_ID_22129	-	-	-
fig|400667.82.peg.2314	-	amplified	-	3.6	-	1.97	-	3.15	-	3.36	-	1.18	-	hypothetical protein	-	A	CNV	AUO97b_02449	NODE_1_length_3909467_cov_533.478_ID_22129	-	-	-
fig|400667.82.peg.2315	-	amplified	-	3.51	-	1.98	-	3.12	-	3.22	-	1.17	-	Acyl-CoA dehydrogenase	-	A	CNV	AUO97b_02450	NODE_1_length_3909467_cov_533.478_ID_22129	-	-	-
fig|400667.82.peg.2316	-	amplified	-	3.73	-	2.05	-	3.31	-	3.31	-	1.15	-	Acyclic terpenes utilization regulator AtuR, TetR family	-	A	CNV	AUO97b_02451	NODE_1_length_3909467_cov_533.478_ID_22129	-	-	-
fig|400667.82.peg.2317	-	amplified	-	3.45	-	1.91	-	3.17	-	3.36	-	1.35	-	hypothetical protein	-	A	CNV	AUO97b_02452	NODE_1_length_3909467_cov_533.478_ID_22129	-	-	-
fig|400667.82.peg.2318	-	amplified	-	3.42	-	1.98	-	3.12	-	3.18	-	1.21	-	Terpene utilization protein AtuA	-	A	CNV	AUO97b_02453	NODE_1_length_3909467_cov_533.478_ID_22129	-	-	-
fig|400667.82.peg.2319	pECR	amplified	-	3.6	-	2.08	-	3.2	-	3.29	-	1.22	-	Citronellol dehydrogenase	-	A	CNV	AUO97b_02454	NODE_1_length_3909467_cov_533.478_ID_22129	-	-	-
fig|400667.82.peg.2320	-	amplified	-	3.39	-	1.93	-	3.12	-	3.26	-	1.15	-	Geranyl-CoA carboxylase carboxyl transferase subunit (EC 6.4.1.5)	-	A	CNV	AUO97b_02455	NODE_1_length_3909467_cov_533.478_ID_22129	-	-	-
fig|400667.82.peg.2321	mmgC_11	amplified	-	3.38	-	1.95	-	3.02	-	3.31	-	1.16	-	Citronellyl-CoA dehydrogenase	-	A	CNV	AUO97b_02456	NODE_1_length_3909467_cov_533.478_ID_22129	-	-	-
fig|400667.82.peg.2322	-	amplified	-	3.23	-	1.87	-	2.94	-	3.22	-	1.09	-	Isohexenylglutaconyl-CoA hydratase (EC 4.2.1.57)	-	A	CNV	AUO97b_02457	NODE_1_length_3909467_cov_533.478_ID_22129	-	-	-
fig|400667.82.peg.2323	-	amplified	-	3.5	-	1.99	-	3.14	-	3.22	-	1.16	-	Geranyl-CoA carboxylase biotin-containing subunit (EC 6.4.1.5)	-	A	CNV	AUO97b_02458	NODE_1_length_3909467_cov_533.478_ID_22129	-	-	-
fig|400667.82.peg.2324	-	amplified	-	3.5	-	2.11	-	3.26	-	3.29	-	1.2	-	hypothetical protein	-	A	CNV	AUO97b_02459	NODE_1_length_3909467_cov_533.478_ID_22129	-	-	-
fig|400667.82.peg.2325	sspB	amplified	-	3.46	-	2.06	-	3.21	-	3.37	-	1.21	-	Stringent starvation protein B	-	A	CNV	AUO97b_02460	NODE_1_length_3909467_cov_533.478_ID_22129	-	-	-
fig|400667.82.peg.2326	sspA	amplified	-	3.64	-	2.18	-	3.35	-	3.62	-	1.23	-	Stringent starvation protein A	-	A	CNV	AUO97b_02461	NODE_1_length_3909467_cov_533.478_ID_22129	-	-	-
fig|400667.82.peg.2327	rpsI	amplified	-	3.18	-	1.92	-	2.91	-	3.17	-	1.12	-	SSU ribosomal protein S9p (S16e)	-	A	CNV	AUO97b_02462	NODE_1_length_3909467_cov_533.478_ID_22129	-	-	-
fig|400667.82.peg.2328	rplM	amplified	-	3.43	-	1.97	-	3.15	-	3.16	-	1.18	-	LSU ribosomal protein L13p (L13Ae)	-	A	CNV	AUO97b_02463	NODE_1_length_3909467_cov_533.478_ID_22129	-	-	-
fig|400667.82.peg.2329	pdxA	amplified	-	3.51	-	1.97	-	3.07	-	3.18	-	1.15	-	4-hydroxythreonine-4-phosphate dehydrogenase (EC 1.1.1.262)	-	A	CNV	AUO97b_02464	NODE_1_length_3909467_cov_533.478_ID_22129	-	-	-
fig|400667.82.peg.2330	ksgA	amplified	-	3.52	-	2.11	-	3.05	-	3.18	-	1.19	-	SSU rRNA (adenine(1518)-N(6)/adenine(1519)-N(6))-dimethyltransferase (EC 2.1.1.182)	-	A	CNV	AUO97b_02465	NODE_1_length_3909467_cov_533.478_ID_22129	-	-	-
fig|400667.82.peg.2331	apaH	amplified	-	3.53	-	2.11	-	3.18	-	3.32	-	1.21	-	Bis(5'-nucleosyl)-tetraphosphatase, symmetrical (EC 3.6.1.41)	-	A	CNV	AUO97b_02466	NODE_1_length_3909467_cov_533.478_ID_22129	-	-	-
fig|400667.82.peg.2332	-	amplified	-	3.53	-	2.12	-	3.22	-	3.32	-	1.33	-	hypothetical protein	-	A	CNV	AUO97b_02467	NODE_1_length_3909467_cov_533.478_ID_22129	-	-	-
fig|400667.82.peg.2333	cidB_2	amplified	-	3.35	-	1.97	-	3.13	-	3.35	-	1.17	-	LrgA-associated membrane protein LrgB	-	A	CNV	AUO97b_02468	NODE_1_length_3909467_cov_533.478_ID_22129	-	-	-
fig|400667.82.peg.2334	-	amplified	-	3.81	-	2.18	-	3.31	-	3.5	-	1.22	-	Antiholin-like protein LrgA	-	A	CNV	AUO97b_02469	NODE_1_length_3909467_cov_533.478_ID_22129	-	-	-
fig|400667.82.peg.2335	hflX	amplified	-	3.39	-	2	-	3.2	-	3.21	-	1.18	-	Ribosome LSU-associated GTP-binding protein HflX	-	A	CNV	AUO97b_02470	NODE_1_length_3909467_cov_533.478_ID_22129	-	-	-
fig|400667.82.peg.2336	plsC	amplified	-	3.51	-	1.95	-	3.01	-	3.18	-	1.15	-	Acyl-CoA:1-acyl-sn-glycerol-3-phosphate acyltransferase (EC 2.3.1.51)	-	A	CNV	AUO97b_02471	NODE_1_length_3909467_cov_533.478_ID_22129	-	-	-
fig|400667.82.peg.2337	clsC	amplified	-	3.58	-	2.02	-	3.28	-	3.41	-	1.21	-	Cardiolipin synthase (EC 2.7.8.-) phosphatidylethanolamine-utilizing, bacterial type ClsC	-	A	CNV	AUO97b_02472	NODE_1_length_3909467_cov_533.478_ID_22129	-	-	-
fig|400667.82.peg.2338	-	amplified	-	3.52	-	1.92	-	3.18	-	3.33	-	1.15	-	Phosphoesterase	-	A	CNV	AUO97b_02473	NODE_1_length_3909467_cov_533.478_ID_22129	-	-	-
fig|400667.82.peg.2339	psaB	amplified	-	3.81	-	2.2	-	3.21	-	3.25	-	1.29	-	Outer membrane protein	-	A	CNV	AUO97b_02474	NODE_1_length_3909467_cov_533.478_ID_22129	-	-	-
fig|400667.82.peg.2340	yfiN	amplified	-	3.76	-	2.13	-	3.27	-	3.4	-	1.26	-	Diguanylate cyclase/phosphodiesterase domain 1 (GGDEF)	-	A	CNV	AUO97b_02475	NODE_1_length_3909467_cov_533.478_ID_22129	-	-	-
fig|400667.82.peg.2341	-	amplified	-	3.79	-	2.18	-	3.28	-	3.26	-	1.32	-	Uncharacterized protein YfiR precursor	-	A	CNV	AUO97b_02476	NODE_1_length_3909467_cov_533.478_ID_22129	-	-	-
fig|400667.82.peg.2343	-	amplified	-	3.69	-	1.16	-	3.23	-	3.34	-	1.19	-	Dihydrolipoamide dehydrogenase (EC 1.8.1.4)	-	A	CNV	AUO97b_02477	NODE_1_length_3909467_cov_533.478_ID_22129	-	-	-
fig|400667.82.peg.2344	-	amplified	-	3.65	-	1.22	-	3.34	-	3.34	-	1.24	-	hypothetical protein	-	A	CNV	AUO97b_02478	NODE_1_length_3909467_cov_533.478_ID_22129	-	-	-
fig|400667.82.peg.2345	blh_1	amplified	-	3.4	-	1.18	-	2.91	-	3.29	-	1.2	-	Protein tyrosine phosphatase	-	A	CNV	AUO97b_02479	NODE_1_length_3909467_cov_533.478_ID_22129	-	-	-
fig|400667.82.peg.2346	-	amplified	-	3.65	-	1.18	-	3.35	-	3.4	-	1.21	-	Hydrolase, alpha/beta fold family	-	A	CNV	AUO97b_02480	NODE_1_length_3909467_cov_533.478_ID_22129	-	-	-
fig|400667.82.peg.2347	trxA	amplified	-	3.73	-	1.23	-	3.29	-	3.43	-	1.13	-	Thioredoxin 2	-	A	CNV	AUO97b_02481	NODE_1_length_3909467_cov_533.478_ID_22129	-	-	-
fig|400667.82.peg.2348	-	amplified	-	3.53	-	1.13	-	3.29	-	3.21	-	1.2	-	Acyl-CoA thioesterase YciA, involved in membrane biogenesis	-	A	CNV	AUO97b_02482	NODE_1_length_3909467_cov_533.478_ID_22129	-	-	-
fig|400667.82.peg.2349	-	amplified	-	3.67	-	1.21	-	3.2	-	3.42	-	1.11	-	hypothetical protein	-	A	CNV	AUO97b_02483	NODE_1_length_3909467_cov_533.478_ID_22129	-	-	-
fig|400667.82.peg.2350	-	amplified	-	3.71	-	1.21	-	3.26	-	3.2	-	1.2	-	hypothetical protein	-	A	CNV	AUO97b_02484	NODE_1_length_3909467_cov_533.478_ID_22129	-	-	-
fig|400667.82.peg.2351	-	amplified	-	3.55	-	1.12	-	3.05	-	3.21	-	1.16	-	hypothetical protein	-	A	CNV	AUO97b_02485	NODE_1_length_3909467_cov_533.478_ID_22129	-	-	-
fig|400667.82.peg.2352	-	amplified	-	3.6	-	1.23	-	3.27	-	3.28	-	1.26	-	hypothetical protein	-	A	CNV	AUO97b_02486	NODE_1_length_3909467_cov_533.478_ID_22129	-	-	-
fig|400667.82.peg.2353	-	amplified	-	3.74	-	1.2	-	3.22	-	3.25	-	1.24	-	hypothetical protein	-	A	CNV	AUO97b_02487	NODE_1_length_3909467_cov_533.478_ID_22129	-	-	-
fig|400667.82.peg.2354	-	amplified	-	3.53	-	1.26	-	3.31	-	3.35	-	1.19	-	UPF0304 protein yfbU	-	A	CNV	AUO97b_02488	NODE_1_length_3909467_cov_533.478_ID_22129	-	-	-
fig|400667.82.peg.2355	-	amplified	-	3.73	-	1.21	-	3.29	-	3.37	-	1.24	-	hypothetical protein	-	A	CNV	AUO97b_02489	NODE_1_length_3909467_cov_533.478_ID_22129	-	-	-
fig|400667.82.peg.2356	-	amplified	-	3.37	-	1.08	-	2.99	-	3.22	-	1.15	-	hypothetical protein	-	A	CNV	AUO97b_02490	NODE_1_length_3909467_cov_533.478_ID_22129	-	-	-
fig|400667.82.peg.2357	-	amplified	-	3.87	-	1.11	-	3.51	-	3.86	-	1.32	-	hypothetical protein	-	A	CNV	AUO97b_02491	NODE_1_length_3909467_cov_533.478_ID_22129	-	-	-
fig|400667.82.peg.2358	-	amplified	-	3.59	-	1.05	-	3.26	-	3.19	-	1.27	-	hypothetical protein	-	A	CNV	AUO97b_02492	NODE_1_length_3909467_cov_533.478_ID_22129	-	-	-
fig|400667.82.peg.2359	-	amplified	-	3.45	-	1.43	-	3.08	-	3.39	-	1.17	-	FIG00353281: hypothetical protein	-	A	CNV	AUO97b_02493	NODE_1_length_3909467_cov_533.478_ID_22129	-	-	-
fig|400667.82.peg.2360	-	amplified	-	3.54	-	1.16	-	3.1	-	3.19	-	1.18	-	hypothetical protein	-	A	CNV	AUO97b_02494	NODE_1_length_3909467_cov_533.478_ID_22129	-	-	-
fig|400667.82.peg.2361	-	amplified	-	3.29	-	1.06	-	3.03	-	3.07	-	1.14	-	hypothetical protein	-	A	CNV	AUO97b_02495	NODE_1_length_3909467_cov_533.478_ID_22129	-	-	-
fig|400667.82.peg.2362	-	amplified	-	3.71	-	1.17	-	3.27	-	3.26	-	1.2	-	hypothetical protein	-	A	CNV	AUO97b_02496	NODE_1_length_3909467_cov_533.478_ID_22129	-	-	-
fig|400667.82.peg.2363	-	amplified	-	3.31	-	1	-	2.81	-	2.85	-	1.06	-	FIG00350529: hypothetical protein	-	A	CNV	AUO97b_02497	NODE_1_length_3909467_cov_533.478_ID_22129	-	-	-
fig|400667.82.peg.2364	-	amplified	-	3.4	-	1.03	-	2.94	-	3.15	-	1.12	-	Mycobacteriophage Barnyard protein gp56	-	A	CNV	AUO97b_02498	NODE_1_length_3909467_cov_533.478_ID_22129	-	-	-
fig|400667.82.peg.2365	-	amplified	-	3.53	-	1.23	-	3.13	-	3.31	-	1.19	-	Copper resistance protein CopD	-	A	CNV	AUO97b_02499	NODE_1_length_3909467_cov_533.478_ID_22129	-	-	-
fig|400667.82.peg.2366	-	amplified	-	3.68	-	1.32	-	3.31	-	3.47	-	1.16	-	Copper resistance protein CopC	-	A	CNV	AUO97b_02500	NODE_1_length_3909467_cov_533.478_ID_22129	-	-	-
fig|400667.82.peg.2367	-	amplified	-	3.53	-	1.12	-	3.1	-	3.2	-	1.14	-	Lead, cadmium, zinc and mercury transporting ATPase (EC 3.6.3.3) (EC 3.6.3.5)	-	A	CNV	AUO97b_02501	NODE_1_length_3909467_cov_533.478_ID_22129	-	-	-
fig|400667.82.peg.2368	-	amplified	-	3.64	-	1.18	-	3.03	-	3.27	-	1.17	-	Copper sensory histidine kinase CusS	-	A	CNV	AUO97b_02502	NODE_1_length_3909467_cov_533.478_ID_22129	-	-	-
fig|400667.82.peg.2369	-	amplified	-	3.69	-	1.15	-	3.23	-	3.34	-	1.15	-	Copper-sensing two-component system response regulator CusR	-	A	CNV	AUO97b_02503	NODE_1_length_3909467_cov_533.478_ID_22129	-	-	-
fig|400667.82.peg.2370	-	amplified	-	3.66	-	1.22	-	3.22	-	3.33	-	1.2	-	Copper resistance protein B	-	A	CNV	AUO97b_02504	NODE_1_length_3909467_cov_533.478_ID_22129	-	-	-
fig|400667.82.peg.2371	-	amplified	-	3.62	-	1.21	-	3.19	-	3.33	-	1.18	-	Multicopper oxidase	-	A	CNV	AUO97b_02505	NODE_1_length_3909467_cov_533.478_ID_22129	-	-	-
fig|400667.82.peg.2372	-	amplified	-	3.59	-	1.23	-	3.15	-	3.2	-	1.21	-	Copper resistance protein B	-	A	CNV	AUO97b_02506	NODE_1_length_3909467_cov_533.478_ID_22129	-	-	-
fig|400667.82.peg.2373	-	amplified	-	3.32	-	1.13	-	2.94	-	3.12	-	1.13	-	Copper/silver efflux RND transporter, outer membrane protein CusC	-	A	CNV	AUO97b_02507	NODE_1_length_3909467_cov_533.478_ID_22129	-	-	-
fig|400667.82.peg.2374	-	amplified	-	3.33	-	1.11	-	3.01	-	3.16	-	1.12	-	Copper/silver efflux RND transporter, membrane fusion protein CusB	-	A	CNV	AUO97b_02508	NODE_1_length_3909467_cov_533.478_ID_22129	-	-	-
fig|400667.82.peg.2375	-	amplified	-	3.52	-	1.09	-	3.11	-	3.25	-	1.15	-	Copper/silver efflux RND transporter, transmembrane protein CusA	-	A	CNV	AUO97b_02509	NODE_1_length_3909467_cov_533.478_ID_22129	-	-	-
fig|400667.82.peg.2376	-	amplified	-	3.64	-	1.1	-	3.46	-	3.26	-	1.23	-	CzcABC family efflux RND transporter, membrane fusion protein	-	A	CNV	AUO97b_02510	NODE_1_length_3909467_cov_533.478_ID_22129	-	-	-
fig|400667.82.peg.2377	-	amplified	-	3.56	-	1.19	-	3.09	-	3.19	-	1.2	-	Ferrous iron transporter FeoB	-	A	CNV	AUO97b_02511	NODE_1_length_3909467_cov_533.478_ID_22129	-	-	-
fig|400667.82.peg.2378	-	amplified	-	3.72	-	1.28	-	3.25	-	3.26	-	1.33	-	Ferrous iron transporter-associated protein FeoA	-	A	CNV	AUO97b_02512	NODE_1_length_3909467_cov_533.478_ID_22129	-	-	-
fig|400667.82.peg.2379	-	amplified	-	3.72	-	1.16	-	3.22	-	3.38	-	1.2	-	Co/Zn/Cd efflux system component	-	A	CNV	AUO97b_02513	NODE_1_length_3909467_cov_533.478_ID_22129	-	-	-
fig|400667.82.peg.2380	cadR	amplified	-	3.62	-	1.23	-	3.31	-	3.37	-	1.29	-	Transcriptional regulator, MerR family	-	A	CNV	AUO97b_02514	NODE_1_length_3909467_cov_533.478_ID_22129	-	-	-
fig|400667.82.peg.2381	-	amplified	-	3.57	-	1.16	-	3.36	-	3.32	-	1.28	-	monooxygenase, putative	-	A	CNV	AUO97b_02515	NODE_1_length_3909467_cov_533.478_ID_22129	-	-	-
fig|400667.82.peg.2382	-	amplified	-	3.69	-	1.21	-	3.29	-	3.32	-	1.23	-	hypothetical protein	-	A	CNV	AUO97b_02516	NODE_1_length_3909467_cov_533.478_ID_22129	-	-	-
fig|400667.82.peg.2383	-	amplified	-	3.72	-	1.08	-	3.22	-	3.19	-	1.19	-	hypothetical protein	-	A	CNV	AUO97b_02517	NODE_1_length_3909467_cov_533.478_ID_22129	-	-	-
fig|400667.82.peg.2384	-	amplified	-	3.76	-	1.38	-	3.33	-	3.37	-	1.2	-	hypothetical protein	-	A	CNV	AUO97b_02518	NODE_1_length_3909467_cov_533.478_ID_22129	-	-	-
fig|400667.82.peg.2385	-	amplified	-	3.53	-	1.2	-	3.23	-	3.24	-	1.19	-	Integrase	-	A	CNV	AUO97b_02519	NODE_1_length_3909467_cov_533.478_ID_22129	-	-	-
fig|400667.82.peg.2386	-	amplified	-	3.72	-	1.17	-	3.16	-	3.29	-	1.25	-	UPF0234 protein Yitk	-	A	CNV	AUO97b_02520	NODE_1_length_3909467_cov_533.478_ID_22129	-	-	-
fig|400667.82.peg.2387	-	amplified	-	3.3	-	1.12	-	3	-	3.23	-	1.18	-	Rhodanese-like domain protein	-	A	CNV	AUO97b_02521	NODE_1_length_3909467_cov_533.478_ID_22129	-	-	-
fig|400667.82.peg.2388	mnmC	amplified	-	3.57	-	1.2	-	3.08	-	3.18	-	1.21	-	tRNA (5-methylaminomethyl-2-thiouridylate)-methyltransferase (EC 2.1.1.61) / FAD-dependent cmnm(5)s(2)U34 oxidoreductase	-	A	CNV	AUO97b_02522	NODE_1_length_3909467_cov_533.478_ID_22129	-	-	-
fig|400667.82.peg.2389	-	amplified	-	3.38	-	1.11	-	2.87	-	3.02	-	1.14	-	hypothetical protein	-	A	CNV	AUO97b_02523	NODE_1_length_3909467_cov_533.478_ID_22129	-	-	-
fig|400667.82.peg.2390	-	amplified	-	3.49	-	1.23	-	3.17	-	3.15	-	1.19	-	YciL protein	-	A	CNV	AUO97b_02524	NODE_1_length_3909467_cov_533.478_ID_22129	-	-	-
fig|400667.82.peg.2391	yciB	amplified	-	3.7	-	1.19	-	3.15	-	3.24	-	1.12	-	Intracellular septation protein IspA	-	A	CNV	AUO97b_02525	NODE_1_length_3909467_cov_533.478_ID_22129	-	-	-
fig|400667.82.peg.2392	-	amplified	-	3.53	-	1.11	-	3.14	-	3.31	-	1.16	-	FIG00031715: Predicted metal-dependent phosphoesterases (PHP family)	-	A	CNV	AUO97b_02526	NODE_1_length_3909467_cov_533.478_ID_22129	-	-	-
fig|400667.82.peg.2393	-	amplified	-	3.54	-	1.22	-	3.12	-	3.16	-	1.18	-	probable membrane protein STY1534	-	A	CNV	AUO97b_02527	NODE_1_length_3909467_cov_533.478_ID_22129	-	-	-
fig|400667.82.peg.2394	radC	amplified	-	3.56	-	1.1	-	3	-	3.24	-	1.17	-	UPF0758 family protein	-	A	CNV	AUO97b_02528	NODE_1_length_3909467_cov_533.478_ID_22129	-	-	-
fig|400667.82.peg.2395	coaBC	amplified	-	3.31	-	1.1	-	2.94	-	3.14	-	1.16	-	Phosphopantothenoylcysteine decarboxylase (EC 4.1.1.36) / Phosphopantothenoylcysteine synthetase (EC 6.3.2.5)	-	A	CNV	AUO97b_02529	NODE_1_length_3909467_cov_533.478_ID_22129	-	-	-
fig|400667.82.peg.2396	secF	amplified	-	3.65	-	1.12	-	3.14	-	3.18	-	1.17	-	Protein translocase subunit SecF	-	A	CNV	AUO97b_02530	NODE_1_length_3909467_cov_533.478_ID_22129	-	-	-
fig|400667.82.peg.2397	secD	amplified	-	3.46	-	1.16	-	3.13	-	3.21	-	1.18	-	Protein translocase subunit SecD	-	A	CNV	AUO97b_02531	NODE_1_length_3909467_cov_533.478_ID_22129	-	-	-
fig|400667.82.peg.2398	yajC	amplified	-	3.37	-	1.11	-	3.11	-	3.08	-	1.22	-	Protein translocase subunit YajC	-	A	CNV	AUO97b_02532	NODE_1_length_3909467_cov_533.478_ID_22129	-	-	-
fig|400667.82.peg.2399	tgt	amplified	-	3.59	-	1.17	-	3.23	-	3.31	-	1.22	-	Queuine tRNA-ribosyltransferase (EC 2.4.2.29)	-	A	CNV	AUO97b_02533	NODE_1_length_3909467_cov_533.478_ID_22129	-	-	-
fig|400667.82.peg.2400	-	amplified	-	3.45	-	1.11	-	3.32	-	3.2	-	1.22	-	hypothetical protein	-	A	CNV	AUO97b_02534	NODE_1_length_3909467_cov_533.478_ID_22129	-	-	-
fig|400667.82.peg.2401	-	amplified	-	3.66	-	1.05	-	3.17	-	3.28	-	1.18	-	hypothetical protein	-	A	CNV	AUO97b_02535	NODE_1_length_3909467_cov_533.478_ID_22129	-	-	-
fig|400667.82.peg.2402	queA	amplified	-	3.51	-	1.11	-	3.05	-	3.21	-	1.14	-	S-adenosylmethionine:tRNA ribosyltransferase-isomerase (EC 2.4.99.17)	-	A	CNV	AUO97b_02536	NODE_1_length_3909467_cov_533.478_ID_22129	-	-	-
fig|400667.82.peg.2403	-	amplified	-	3.64	-	1.14	-	3.08	-	3.27	-	1.16	-	Integrase	-	A	CNV	AUO97b_02537	NODE_1_length_3909467_cov_533.478_ID_22129	-	-	-
fig|400667.82.peg.2404	-	amplified	-	3.75	-	1.2	-	3.36	-	3.39	-	1.23	-	hypothetical protein	-	A	CNV	AUO97b_02538	NODE_1_length_3909467_cov_533.478_ID_22129	-	-	-
fig|400667.82.peg.2405	-	amplified	-	3.57	-	1.2	-	3.25	-	3.38	-	1.25	-	Transcriptional regulator, Xre family	-	A	CNV	AUO97b_02539	NODE_1_length_3909467_cov_533.478_ID_22129	-	-	-
fig|400667.82.peg.2406	-	amplified	-	3.58	-	1.1	-	3.17	-	3.44	-	1.23	-	hypothetical protein	-	A	CNV	AUO97b_02540	NODE_1_length_3909467_cov_533.478_ID_22129	-	-	-
fig|400667.82.peg.2407	-	amplified	-	3.59	-	1.21	-	3.22	-	3.28	-	1.23	-	hypothetical protein	-	A	CNV	AUO97b_02541	NODE_1_length_3909467_cov_533.478_ID_22129	-	-	-
fig|400667.82.peg.2408	-	amplified	-	3.52	-	1.27	-	3.15	-	3.31	-	1.25	-	hypothetical protein	-	A	CNV	AUO97b_02542	NODE_1_length_3909467_cov_533.478_ID_22129	-	-	-
fig|400667.82.peg.2409	-	amplified	-	3.77	-	1.16	-	3.11	-	3.45	-	1.29	-	hypothetical protein	-	A	CNV	AUO97b_02543	NODE_1_length_3909467_cov_533.478_ID_22129	-	-	-
fig|400667.82.peg.2410	-	amplified	-	3.54	-	1.14	-	3.09	-	3.22	-	1.17	-	Two-component system sensor histidine kinase	-	A	CNV	AUO97b_02544	NODE_1_length_3909467_cov_533.478_ID_22129	-	-	-
fig|400667.82.peg.2411	glnE	amplified	-	3.44	-	1.13	-	3.15	-	3.23	-	1.17	-	Glutamine synthetase adenylyl-L-tyrosine phosphorylase (EC 2.7.7.89) / Glutamate-ammonia-ligase adenylyltransferase (EC 2.7.7.42)	-	A	CNV	AUO97b_02545	NODE_1_length_3909467_cov_533.478_ID_22129	-	-	-
fig|400667.82.peg.2412	ilvE	amplified	-	3.5	-	1.14	-	3.04	-	3.19	-	1.14	-	Branched-chain amino acid aminotransferase (EC 2.6.1.42)	-	A	CNV	AUO97b_02546	NODE_1_length_3909467_cov_533.478_ID_22129	-	-	-
fig|400667.82.peg.2413	-	amplified	-	3.69	-	1.23	-	3.28	-	3.29	-	1.15	-	DUF1022 domain-containing protein	-	A	CNV	AUO97b_02547	NODE_1_length_3909467_cov_533.478_ID_22129	-	-	-
fig|400667.82.peg.2414	-	amplified	-	3.45	-	1.1	-	3.03	-	3.24	-	1.19	-	probable hexosyltransferase	-	A	CNV	AUO97b_02548	NODE_1_length_3909467_cov_533.478_ID_22129	-	-	-
fig|400667.82.peg.2415	-	amplified	-	3.46	-	1.14	-	3.21	-	3.17	-	1.17	-	Carbohydrate Esterase Family 4	-	A	CNV	AUO97b_02549	NODE_1_length_3909467_cov_533.478_ID_22129	-	-	-
fig|400667.82.peg.2416	-	amplified	-	3.58	-	1.24	-	3.22	-	3.12	-	1.18	-	Putative two-domain glycosyltransferase	-	A	CNV	AUO97b_02550	NODE_1_length_3909467_cov_533.478_ID_22129	-	-	-
fig|400667.82.peg.2417	-	amplified	-	3.3	-	1.09	-	3.09	-	3.11	-	1.1	-	Poly(glycerol-phosphate) alpha-glucosyltransferase (EC 2.4.1.52)	-	A	CNV	AUO97b_02551	NODE_1_length_3909467_cov_533.478_ID_22129	-	-	-
fig|400667.82.peg.2418	-	amplified	-	3.33	-	1.08	-	2.96	-	3.09	-	1.07	-	Bll3360 protein	-	A	CNV	AUO97b_02552	NODE_1_length_3909467_cov_533.478_ID_22129	-	-	-
fig|400667.82.peg.2419	-	amplified	-	3.61	-	1.15	-	3.19	-	3.26	-	1.17	-	Beta-1,4-galactosyltransferase	-	A	CNV	AUO97b_02553	NODE_1_length_3909467_cov_533.478_ID_22129	-	-	-
fig|400667.82.peg.2420	-	amplified	-	2.37	-	1.15	-	2.04	-	2.03	-	1.14	-	UDP-N-acetylglucosamine 2-epimerase (EC 5.1.3.14)	-	A	CNV	AUO97b_02554	NODE_1_length_3909467_cov_533.478_ID_22129	-	-	-
fig|400667.82.peg.3289	-	deleted	-	0.62	-	0.83	-	0.01	-	0.68	-	0.82	-	Phage integrase	-	A	CNV	AUO97b_03424	NODE_1_length_3909467_cov_533.478_ID_22129	-	-	-
fig|400667.82.peg.3290	-	deleted	-	0.64	-	0.71	-	0.02	-	0.67	-	0.83	-	hypothetical protein	-	A	CNV	AUO97b_03425	NODE_1_length_3909467_cov_533.478_ID_22129	-	-	-
fig|400667.82.peg.3291	-	deleted	-	0.56	-	0.76	-	0.04	-	0.72	-	0.81	-	hypothetical protein	-	A	CNV	AUO97b_03426	NODE_1_length_3909467_cov_533.478_ID_22129	-	-	-
fig|400667.82.peg.3292	-	deleted	-	0.6	-	0.81	-	0.06	-	0.67	-	0.94	-	hypothetical protein	-	A	CNV	AUO97b_03427	NODE_1_length_3909467_cov_533.478_ID_22129	-	-	-
fig|400667.82.peg.3293	-	deleted	-	0.64	-	0.65	-	0.01	-	0.58	-	0.75	-	hypothetical protein	-	A	CNV	AUO97b_03428	NODE_1_length_3909467_cov_533.478_ID_22129	-	-	-
fig|400667.82.peg.3294	-	deleted	-	0.63	-	0.84	-	0.01	-	0.71	-	0.89	-	hypothetical protein	-	A	CNV	AUO97b_03429	NODE_1_length_3909467_cov_533.478_ID_22129	-	-	-
fig|400667.82.peg.3295	-	deleted	-	0.64	-	0.78	-	0.01	-	0.69	-	0.81	-	hypothetical protein	-	A	CNV	AUO97b_03430	NODE_1_length_3909467_cov_533.478_ID_22129	-	-	-
fig|400667.82.peg.3296	-	deleted	-	0.6	-	0.82	-	0.01	-	0.63	-	0.82	-	hypothetical protein	-	A	CNV	AUO97b_03431	NODE_1_length_3909467_cov_533.478_ID_22129	-	-	-
fig|400667.82.peg.3297	-	deleted	-	0.5	-	0.83	-	0.02	-	0.67	-	0.89	-	hypothetical protein	-	A	CNV	AUO97b_03432	NODE_1_length_3909467_cov_533.478_ID_22129	-	-	-
fig|400667.82.peg.3298	-	deleted	-	0.63	-	0.81	-	0.01	-	0.66	-	0.81	-	hypothetical protein	-	A	CNV	AUO97b_03433	NODE_1_length_3909467_cov_533.478_ID_22129	-	-	-
fig|400667.82.peg.3299	-	deleted	-	0.58	-	0.83	-	0.01	-	0.65	-	0.87	-	hypothetical protein	-	A	CNV	AUO97b_03434	NODE_1_length_3909467_cov_533.478_ID_22129	-	-	-
fig|400667.82.peg.3300	-	deleted	-	0.58	-	0.91	-	0.01	-	0.7	-	0.81	-	Phage repressor protein cI	-	A	CNV	AUO97b_03435	NODE_1_length_3909467_cov_533.478_ID_22129	-	-	-
fig|400667.82.peg.3301	-	deleted	-	0.56	-	0.75	-	0	-	0.58	-	0.7	-	hypothetical protein	-	A	CNV	AUO97b_03436	NODE_1_length_3909467_cov_533.478_ID_22129	-	-	-
fig|400667.82.peg.3302	-	deleted	-	0.62	-	0.7	-	0	-	0.6	-	0.84	-	hypothetical protein	-	A	CNV	AUO97b_03437	NODE_1_length_3909467_cov_533.478_ID_22129	-	-	-
fig|400667.82.peg.3303	-	deleted	-	0.56	-	0.72	-	0.01	-	0.66	-	0.76	-	hypothetical protein	-	A	CNV	AUO97b_03438	NODE_1_length_3909467_cov_533.478_ID_22129	-	-	-
fig|400667.82.peg.3304	-	deleted	-	0.63	-	0.88	-	0.01	-	0.74	-	0.83	-	hypothetical protein	-	A	CNV	AUO97b_03439	NODE_1_length_3909467_cov_533.478_ID_22129	-	-	-
fig|400667.82.peg.3305	-	deleted	-	0.58	-	0.78	-	0.01	-	0.72	-	0.86	-	C-5 cytosine-specific DNA methylase family protein	-	A	CNV	AUO97b_03440	NODE_1_length_3909467_cov_533.478_ID_22129	-	-	-
fig|400667.82.peg.3306	-	deleted	-	0.67	-	0.83	-	0.11	-	0.7	-	0.89	-	Primosomal protein I	-	A	CNV	AUO97b_03441	NODE_1_length_3909467_cov_533.478_ID_22129	-	-	-
fig|400667.82.peg.3307	-	deleted	-	0.57	-	0.81	-	0.01	-	0.64	-	0.82	-	hypothetical protein	-	A	CNV	AUO97b_03442	NODE_1_length_3909467_cov_533.478_ID_22129	-	-	-
fig|400667.82.peg.3308	-	deleted	-	0.65	-	0.76	-	0.01	-	0.66	-	0.85	-	hypothetical protein	-	A	CNV	AUO97b_03443	NODE_1_length_3909467_cov_533.478_ID_22129	-	-	-
fig|400667.82.peg.3309	-	deleted	-	0.62	-	0.78	-	0	-	0.66	-	0.89	-	hypothetical protein	-	A	CNV	AUO97b_03444	NODE_1_length_3909467_cov_533.478_ID_22129	-	-	-
fig|400667.82.peg.3310	-	deleted	-	0.58	-	0.81	-	0.01	-	0.7	-	0.87	-	protein of unknown function DUF1064	-	A	CNV	AUO97b_03445	NODE_1_length_3909467_cov_533.478_ID_22129	-	-	-
fig|400667.82.peg.3311	-	deleted	-	0.59	-	0.86	-	0.01	-	0.67	-	0.79	-	hypothetical protein	-	A	CNV	AUO97b_03446	NODE_1_length_3909467_cov_533.478_ID_22129	-	-	-
fig|400667.82.peg.3312	-	deleted	-	0.59	-	0.83	-	0.01	-	0.63	-	0.86	-	Prophage antirepressor	-	A	CNV	AUO97b_03447	NODE_1_length_3909467_cov_533.478_ID_22129	-	-	-
fig|400667.82.peg.3313	-	deleted	-	0.71	-	0.85	-	0.01	-	0.72	-	1.03	-	hypothetical protein	-	A	CNV	AUO97b_03448	NODE_1_length_3909467_cov_533.478_ID_22129	-	-	-
fig|400667.82.peg.3314	-	deleted	-	0.69	-	0.73	-	0	-	0.65	-	0.89	-	FIG00350954: hypothetical protein	-	A	CNV	AUO97b_03449	NODE_1_length_3909467_cov_533.478_ID_22129	-	-	-
fig|400667.82.peg.3315	-	deleted	-	0.55	-	0.78	-	0.01	-	0.62	-	0.76	-	FIG00350708: hypothetical protein	-	A	CNV	AUO97b_03450	NODE_1_length_3909467_cov_533.478_ID_22129	-	-	-
fig|400667.82.peg.3316	-	deleted	-	0.62	-	0.85	-	0.01	-	0.66	-	0.89	-	hypothetical protein	-	A	CNV	AUO97b_03451	NODE_1_length_3909467_cov_533.478_ID_22129	-	-	-
fig|400667.82.peg.3317	-	deleted	-	0.64	-	0.78	-	0.07	-	0.57	-	0.84	-	hypothetical protein	-	A	CNV	AUO97b_03452	NODE_1_length_3909467_cov_533.478_ID_22129	-	-	-
fig|400667.82.peg.3318	-	deleted	-	0.58	-	0.81	-	0.01	-	0.6	-	0.77	-	hypothetical protein	-	A	CNV	AUO97b_03453	NODE_1_length_3909467_cov_533.478_ID_22129	-	-	-
fig|400667.82.peg.3319	-	deleted	-	0.68	-	0.87	-	0.01	-	0.68	-	0.91	-	Transglycosylase-associated protein	-	A	CNV	AUO97b_03454	NODE_1_length_3909467_cov_533.478_ID_22129	-	-	-
fig|400667.82.peg.3320	-	deleted	-	0.58	-	0.8	-	0.01	-	0.65	-	0.83	-	Phage terminase, large subunit	-	A	CNV	AUO97b_03455	NODE_1_length_3909467_cov_533.478_ID_22129	-	-	-
fig|400667.82.peg.3321	-	deleted	-	0.65	-	0.77	-	0.01	-	0.7	-	0.83	-	62kDa structural protein	-	A	CNV	AUO97b_03456	NODE_1_length_3909467_cov_533.478_ID_22129	-	-	-
fig|400667.82.peg.3322	-	deleted	-	0.61	-	0.82	-	0.01	-	0.67	-	0.86	-	NAD+--asparagine ADP-ribosyltransferase	-	A	CNV	AUO97b_03457	NODE_1_length_3909467_cov_533.478_ID_22129	-	-	-
fig|400667.82.peg.3323	-	deleted	-	0.61	-	0.78	-	0.01	-	0.69	-	0.75	-	hypothetical protein	-	A	CNV	AUO97b_03458	NODE_1_length_3909467_cov_533.478_ID_22129	-	-	-
fig|400667.82.peg.3324	-	deleted	-	0.61	-	0.77	-	0.01	-	0.67	-	0.76	-	hypothetical protein	-	A	CNV	AUO97b_03459	NODE_1_length_3909467_cov_533.478_ID_22129	-	-	-
fig|400667.82.peg.3325	-	deleted	-	0.54	-	0.98	-	0.01	-	0.73	-	0.8	-	hypothetical protein	-	A	CNV	AUO97b_03460	NODE_1_length_3909467_cov_533.478_ID_22129	-	-	-
fig|400667.82.peg.3326	-	deleted	-	0.59	-	0.8	-	0	-	0.67	-	0.86	-	hypothetical protein	-	A	CNV	AUO97b_03461	NODE_1_length_3909467_cov_533.478_ID_22129	-	-	-
fig|400667.82.peg.3327	-	deleted	-	0.59	-	0.84	-	0.01	-	0.67	-	0.84	-	major capsid protein	-	A	CNV	AUO97b_03462	NODE_1_length_3909467_cov_533.478_ID_22129	-	-	-
fig|400667.82.peg.3328	-	deleted	-	0.58	-	0.84	-	0.01	-	0.71	-	0.88	-	hypothetical protein	-	A	CNV	AUO97b_03463	NODE_1_length_3909467_cov_533.478_ID_22129	-	-	-
fig|400667.82.peg.3329	-	deleted	-	0.63	-	0.75	-	0.01	-	0.61	-	0.86	-	hypothetical protein	-	A	CNV	AUO97b_03464	NODE_1_length_3909467_cov_533.478_ID_22129	-	-	-
fig|400667.82.peg.3330	-	deleted	-	0.6	-	0.71	-	0.01	-	0.67	-	0.75	-	hypothetical protein	-	A	CNV	AUO97b_03465	NODE_1_length_3909467_cov_533.478_ID_22129	-	-	-
fig|400667.82.peg.3331	-	deleted	-	0.65	-	0.8	-	0	-	0.67	-	0.78	-	hypothetical protein	-	A	CNV	AUO97b_03466	NODE_1_length_3909467_cov_533.478_ID_22129	-	-	-
fig|400667.82.peg.3332	-	deleted	-	0.53	-	0.83	-	0.01	-	0.69	-	0.74	-	hypothetical protein	-	A	CNV	AUO97b_03467	NODE_1_length_3909467_cov_533.478_ID_22129	-	-	-
fig|400667.82.peg.3333	-	deleted	-	0.66	-	0.92	-	0.01	-	0.71	-	0.76	-	hypothetical protein	-	A	CNV	AUO97b_03468	NODE_1_length_3909467_cov_533.478_ID_22129	-	-	-
fig|400667.82.peg.3334	-	deleted	-	0.7	-	0.92	-	0.02	-	0.7	-	0.82	-	hypothetical protein	-	A	CNV	AUO97b_03469	NODE_1_length_3909467_cov_533.478_ID_22129	-	-	-
fig|400667.82.peg.3335	-	deleted	-	0.66	-	0.93	-	0.01	-	0.72	-	0.91	-	FIG00353492: hypothetical protein	-	A	CNV	AUO97b_03470	NODE_1_length_3909467_cov_533.478_ID_22129	-	-	-
fig|400667.82.peg.3336	-	deleted	-	0.61	-	0.72	-	0.01	-	0.7	-	0.76	-	hypothetical protein	-	A	CNV	AUO97b_03471	NODE_1_length_3909467_cov_533.478_ID_22129	-	-	-
fig|400667.82.peg.3337	-	deleted	-	0.58	-	0.74	-	0.01	-	0.71	-	0.8	-	tail protein	-	A	CNV	AUO97b_03472	NODE_1_length_3909467_cov_533.478_ID_22129	-	-	-
fig|400667.82.peg.3338	-	deleted	-	0.63	-	0.75	-	0.01	-	0.71	-	0.83	-	hypothetical protein	-	A	CNV	AUO97b_03473	NODE_1_length_3909467_cov_533.478_ID_22129	-	-	-
fig|400667.82.peg.3339	-	deleted	-	0.64	-	0.82	-	0	-	0.67	-	0.75	-	hypothetical protein	-	A	CNV	AUO97b_03474	NODE_1_length_3909467_cov_533.478_ID_22129	-	-	-
fig|400667.82.peg.3340	-	deleted	-	0.65	-	0.79	-	0.02	-	0.68	-	0.79	-	Uncharacterized protein Npun_F4007	-	A	CNV	AUO97b_03475	NODE_1_length_3909467_cov_533.478_ID_22129	-	-	-
fig|400667.82.peg.3341	-	deleted	-	0.58	-	0.75	-	0.01	-	0.63	-	0.84	-	DNA-binding protein, CopG family	-	A	CNV	AUO97b_03476	NODE_1_length_3909467_cov_533.478_ID_22129	-	-	-
fig|400667.82.peg.3342	-	deleted	-	0.65	-	0.78	-	0.01	-	0.7	-	0.88	-	putative lipoprotein	-	A	CNV	AUO97b_03477	NODE_1_length_3909467_cov_533.478_ID_22129	-	-	-
fig|400667.82.peg.3343	-	deleted	-	0.57	-	0.79	-	0.01	-	0.69	-	0.85	-	probable tail length tape measure protein	-	A	CNV	AUO97b_03478	NODE_1_length_3909467_cov_533.478_ID_22129	-	-	-
fig|400667.82.peg.3344	-	deleted	-	0.6	-	0.77	-	0.01	-	0.59	-	0.78	-	hypothetical protein	-	A	CNV	AUO97b_03479	NODE_1_length_3909467_cov_533.478_ID_22129	-	-	-
fig|400667.82.peg.3345	-	deleted	-	0.58	-	0.81	-	0.01	-	0.71	-	0.78	-	hypothetical protein	-	A	CNV	AUO97b_03480	NODE_1_length_3909467_cov_533.478_ID_22129	-	-	-
fig|400667.82.peg.3346	-	deleted	-	0.62	-	0.8	-	0.01	-	0.75	-	0.83	-	hypothetical protein	-	A	CNV	AUO97b_03481	NODE_1_length_3909467_cov_533.478_ID_22129	-	-	-
fig|400667.82.peg.3347	-	deleted	-	0.56	-	0.79	-	0.01	-	0.65	-	0.81	-	Phage-related protein, tail component	-	A	CNV	AUO97b_03482	NODE_1_length_3909467_cov_533.478_ID_22129	-	-	-
fig|400667.82.peg.3348	-	deleted	-	0.66	-	0.75	-	0.01	-	0.68	-	0.81	-	hypothetical protein	-	A	CNV	AUO97b_03483	NODE_1_length_3909467_cov_533.478_ID_22129	-	-	-
fig|400667.82.peg.3349	-	deleted	-	0.68	-	0.76	-	0.01	-	0.67	-	0.81	-	Phage lysozyme R (EC 3.2.1.17)	-	A	CNV	AUO97b_03484	NODE_1_length_3909467_cov_533.478_ID_22129	-	-	-
fig|400667.82.peg.3350	-	deleted	-	0.52	-	0.76	-	0.01	-	0.65	-	0.85	-	hypothetical protein	-	A	CNV	AUO97b_03485	NODE_1_length_3909467_cov_533.478_ID_22129	-	-	-
fig|400667.82.peg.3351	-	deleted	-	0.55	-	0.83	-	0.01	-	0.69	-	0.94	-	hypothetical protein	-	A	CNV	AUO97b_03486	NODE_1_length_3909467_cov_533.478_ID_22129	-	-	-
fig|400667.82.peg.3352	-	deleted	-	0.6	-	0.79	-	0.01	-	0.74	-	0.87	-	hypothetical protein	-	A	CNV	AUO97b_03487	NODE_1_length_3909467_cov_533.478_ID_22129	-	-	-
fig|400667.82.peg.3353	-	deleted	-	0.64	-	0.81	-	0.01	-	0.68	-	0.9	-	Error-prone, lesion bypass DNA polymerase V (UmuC)	-	A	CNV	AUO97b_03488	NODE_1_length_3909467_cov_533.478_ID_22129	-	-	-
fig|400667.82.peg.3354	-	deleted	-	0.69	-	0.87	-	0.01	-	0.65	-	0.92	-	hypothetical protein	-	A	CNV	AUO97b_03489	NODE_1_length_3909467_cov_533.478_ID_22129	-	-	-
fig|400667.82.peg.3355	-	deleted	-	0.66	-	0.8	-	0.01	-	0.68	-	0.88	-	hypothetical protein	-	A	CNV	AUO97b_03490	NODE_1_length_3909467_cov_533.478_ID_22129	-	-	-
fig|400667.82.peg.3437	-	deleted	-	0.49	-	0.73	-	0.6	-	0.81	-	0.86	-	hypothetical protein	-	A	CNV	AUO97b_03573	NODE_1_length_3909467_cov_533.478_ID_22129	-	-	-
fig|400667.82.peg.3465	-	deleted	-	0.47	-	0.74	-	0.64	-	0.57	-	0.79	-	hypothetical protein	-	A	CNV	AUO97b_03601	NODE_1_length_3909467_cov_533.478_ID_22129	-	-	-
fig|400667.82.peg.3486	pcaI_2	deleted	-	0.49	-	0.71	-	0.6	-	0.62	-	0.79	-	3-oxoadipate CoA-transferase subunit A (EC 2.8.3.6)	-	A	CNV	AUO97b_03622	NODE_1_length_3909467_cov_533.478_ID_22129	-	-	-
fig|400667.82.peg.3488	pcaF	deleted	-	0.5	-	0.7	-	0.61	-	0.61	-	0.78	-	Acetyl-CoA acetyltransferase (EC 2.3.1.9) @ 3-oxoadipyl-CoA thiolase (EC 2.3.1.174)	-	A	CNV	AUO97b_03624	NODE_1_length_3909467_cov_533.478_ID_22129	-	-	-
fig|400667.82.peg.3645	-	deleted	-	0.48	-	0.12	-	0.48	-	0.66	-	0.52	-	phage replication protein Cri	-	A	CNV	AUO97b_03781	NODE_1_length_3909467_cov_533.478_ID_22129	-	-	-
fig|400667.82.peg.3646	-	CNV	-	0.44	-	0	-	0.49	-	0.67	-	0.63	-	helix-turn-helix family protein	-	P	CNV	AUO97b_03782	NODE_1_length_3909467_cov_533.478_ID_22129	-	-	-
fig|400667.82.peg.3647	-	CNV	-	0.43	-	0.01	-	0.49	-	0.64	-	0.53	-	hypothetical protein	-	P	CNV	AUO97b_03783	NODE_1_length_3909467_cov_533.478_ID_22129	-	-	-
fig|400667.82.peg.3648	-	CNV	-	0.35	-	0	-	0.33	-	0.62	-	0.4	-	hypothetical protein	-	P	CNV	AUO97b_03784	NODE_1_length_3909467_cov_533.478_ID_22129	-	-	-
fig|400667.82.peg.3649	-	CNV	-	0.34	-	0	-	0.35	-	0.6	-	0.42	-	Zona occludens toxin-like phage protein	-	P	CNV	AUO97b_03785	NODE_1_length_3909467_cov_533.478_ID_22129	-	-	-
fig|400667.82.peg.3650	-	CNV	-	0.32	-	0	-	0.4	-	0.61	-	0.41	-	hypothetical protein	-	P	CNV	AUO97b_03786	NODE_1_length_3909467_cov_533.478_ID_22129	-	-	-
fig|400667.82.peg.3651	-	CNV	-	0.33	-	0	-	0.35	-	0.59	-	0.39	-	hypothetical protein	-	P	CNV	AUO97b_03787	NODE_1_length_3909467_cov_533.478_ID_22129	-	-	-
fig|400667.82.peg.3652	-	CNV	-	0.35	-	0	-	0.34	-	0.64	-	0.4	-	hypothetical protein	-	P	CNV	AUO97b_03788	NODE_1_length_3909467_cov_533.478_ID_22129	-	-	-

## Sheet: e) A. baumannii
Supplementary Table 4e. A. baumannii COE resistant colony isolates (morbidostat)
IDs and annotations are from PATRIC database.
"us_" - mutation is upstream of the gene; "ds_" - mutation is downstream of the gene
Locus tags are from crossmapping PATRIC with RefSeq
Category: "P" - preexisting mutations; "A" - acquired mutations
In "CNV" (copy number variants) section, amplified regions (2-3x) are marked red, deleted regions (<0.1x) are marked blue
		MIC (xMIC WT):	2	2	2	WT MIC = 8 ug/mL	Filter=A
ID	Gene	Variant	2E1	3E4	6E1	Annotation	Category	Effect	Locus Tag	Chrom	Pos	Ref	Alt
fig|400667.82.peg.3289	-	Val337Phe	0	0	0.996	Phage integrase	P	missense_variant	AUO97b_03424	NODE_1_length_3909467_cov_533.478_ID_22129	3555752	G	T
fig|400667.82.peg.2590	cobA	Pro439Pro	1	0	0	Precorrin-2 oxidase (EC 1.3.1.76) @ Sirohydrochlorin ferrochelatase activity of CysG (EC 4.99.1.4) / Uroporphyrinogen-III methyltransferase (EC 2.1.1.107)	P	synonymous_variant	AUO97b_02725	NODE_1_length_3909467_cov_533.478_ID_22129	2770621	A	G
fig|400667.82.peg.3398	uppS	Thr78Met	1	0	0	Undecaprenyl diphosphate synthase (EC 2.5.1.31)	P	missense_variant	AUO97b_03533	NODE_1_length_3909467_cov_533.478_ID_22129	3648490	C	T
fig|400667.82.peg.2956	-	Asp12Gly	1	0	0	hypothetical protein	P	missense_variant	AUO97b_03091	NODE_1_length_3909467_cov_533.478_ID_22129	3189605	A	G
fig|400667.82.peg.2829	cgtA	Ile258Asn	1	0	0	GTP-binding protein Obg	P	missense_variant	AUO97b_02964	NODE_1_length_3909467_cov_533.478_ID_22129	3038791	T	A
fig|400667.82.peg.45	antA	Val103Gly	0	0	1	Benzoate 1,2-dioxygenase alpha subunit (EC 1.14.12.10)	P	missense_variant	AUO97b_00185	NODE_1_length_3909467_cov_533.478_ID_22129	43107	T	G
fig|400667.82.peg.2113	-	Glu144*	0	0.996732	0	Cobalt/zinc/cadmium efflux RND transporter, outer membrane protein CzcC	P	stop_gained	AUO97b_02249	NODE_1_length_3909467_cov_533.478_ID_22129	2257152	G	T
us_fig|400667.82.peg.361<>ds_fig|400667.82.peg.362	us_gltI<>ds_-		0.996241	0	0	us_Glutamate/aspartate ABC transporter, substrate-binding protein GltI (TC 3.A.1.3.4)<>ds_Glutathione S-transferase	P	intergenic_region	us_AUO97b_00501<>ds_AUO97b_00502	NODE_1_length_3909467_cov_533.478_ID_22129	341920	A	G
fig|400667.82.peg.523	yveA	Lys2Thr	0.996154	0	0	Amino acid permease in 4-hydroxyproline catabolic gene cluster	P	missense_variant	AUO97b_00663	NODE_1_length_3909467_cov_533.478_ID_22129	516629	A	C
fig|400667.82.peg.2024	actP	Thr382Ala	0.995868	0	0	Acetate permease ActP (cation/acetate symporter)	P	missense_variant	AUO97b_02160	NODE_1_length_3909467_cov_533.478_ID_22129	2170999	A	G
fig|400667.82.peg.212	-	Thr55Ala	0.992278	0	0	hypothetical protein	P	missense_variant	AUO97b_00352	NODE_1_length_3909467_cov_533.478_ID_22129	215701	T	C
ds_fig|400667.82.peg.2909<>us_fig|400667.82.rna.83	ds_-<>us_-		0	0	0.988048	ds_Uncharacterized proteins YbdD and YjiX<>us_tRNA-Val-GAC	P	intergenic_region	ds_AUO97b_03044<>us_-	NODE_1_length_3909467_cov_533.478_ID_22129	3134368	T	C
fig|400667.82.peg.1707	-	Tyr169Phe	0	0	0.96	Polyketide synthase modules and related proteins	P	missense_variant	AUO97b_01845	NODE_1_length_3909467_cov_533.478_ID_22129	1817241	T	A
fig|400667.82.peg.171	-	Leu376*	0.983165	0	0	Peptidyl-prolyl cis-trans isomerase PpiD (EC 5.2.1.8)	P	stop_gained	AUO97b_00311	NODE_1_length_3909467_cov_533.478_ID_22129	173986	A	T
ds_fig|400667.82.peg.311<>us_fig|400667.82.peg.312	ds_npdA<>us_putP		0.98	0	0	ds_NAD-dependent protein deacetylase of SIR2 family<>us_Proline/sodium symporter PutP (TC 2.A.21.2.1) @ Propionate/sodium symporter	P	intergenic_region	ds_AUO97b_00451<>us_AUO97b_00452	NODE_1_length_3909467_cov_533.478_ID_22129	295146	G	A
fig|400667.82.peg.294	lptD	Tyr753dup	0.85098	0	0	LPS-assembly protein LptD	A	disruptive_inframe_insertion	AUO97b_00434	NODE_1_length_3909467_cov_533.478_ID_22129	278647	T	TCTA
fig|400667.82.peg.294	lptD	Val799Phe	0.974138	0	0	LPS-assembly protein LptD @ Organic solvent tolerance protein precursor	P	missense_variant	AUO97b_00434	NODE_1_length_3909467_cov_533.478_ID_22129	278787	G	T
fig|400667.82.peg.2338	-	Thr12fs	0.968116	0	0	Phosphoesterase	P	frameshift_variant	AUO97b_02473	NODE_1_length_3909467_cov_533.478_ID_22129	2487975	GA	G
fig|400667.82.peg.47	antC	Ser222Ser	0.965517	0	0	benzoate dioxygenase, ferredoxin reductase component	P	synonymous_variant	AUO97b_00187	NODE_1_length_3909467_cov_533.478_ID_22129	45386	A	T
fig|400667.82.peg.1130	cmpR_7	Leu124Leu	0	0.962264	0	Transcriptional regulator, LysR family	P	synonymous_variant	AUO97b_01270	NODE_1_length_3909467_cov_533.478_ID_22129	1169763	T	G
ds_fig|400667.82.peg.306<>us_fig|400667.82.peg.307	ds_-<>us_-	intergenic	0	0	1	ds_Nucleoprotein/polynucleotide-associated enzyme<>us_Efflux ABC transporter, permease/ATP-binding protein Atu2242	A	intergenic_region	ds_AUO97b_00446<>us_AUO97b_00447	NODE_1_length_3909467_cov_533.478_ID_22129	290043	TCAG	T
fig|400667.82.peg.1521	pgsA	Ala166Val	0	0	0.986532	CDP-diacylglycerol--glycerol-3-phosphate 3-phosphatidyltransferase (EC 2.7.8.5)	A	missense_variant	AUO97b_01660	NODE_1_length_3909467_cov_533.478_ID_22129	1610673	G	A
us_fig|400667.82.peg.1415<>us_fig|400667.82.peg.1416	us_gadX<>us_infA		0.936803	0	0	us_Transcriptional regulator, AraC family<>us_Translation initiation factor 1	P	intergenic_region	us_AUO97b_01554<>us_AUO97b_01555	NODE_1_length_3909467_cov_533.478_ID_22129	1491753	A	G
fig|400667.82.peg.1521	pgsA	Ala84Val	0.988506	0	0	CDP-diacylglycerol--glycerol-3-phosphate 3-phosphatidyltransferase (EC 2.7.8.5)	A	missense_variant	AUO97b_01660	NODE_1_length_3909467_cov_533.478_ID_22129	1610919	G	A
ds_fig|400667.82.peg.2635<>us_fig|400667.82.peg.2636	ds_rrmJ<>us_hflB	intergenic	0	0.974684	0	ds_23S rRNA (uridine(2552)-2'-O)-methyltransferase (EC 2.1.1.166)<>us_Cell division-associated, ATP-dependent zinc metalloprotease FtsH	A	intergenic_region	ds_AUO97b_02770<>us_AUO97b_02771	NODE_1_length_3909467_cov_533.478_ID_22129	2826996	G	A
fig|400667.82.peg.3194	tamB	Ile1458Ser	0	0	0.985185	Translocation and assembly module subunit TamB	A	missense_variant	AUO97b_03329	NODE_1_length_3909467_cov_533.478_ID_22129	3452099	T	G
fig|400667.82.peg.248	-	Gly408fs	0.91129	0	0	DNA helicase (EC 3.6.4.12), phage-associated	P	frameshift_variant	AUO97b_00388	NODE_1_length_3909467_cov_533.478_ID_22129	241200	AC	A
us_fig|400667.82.peg.1415<>us_fig|400667.82.peg.1416	us_gadX<>us_infA		0.868327	0	0	us_Transcriptional regulator, AraC family<>us_Translation initiation factor 1	P	intergenic_region	us_AUO97b_01554<>us_AUO97b_01555	NODE_1_length_3909467_cov_533.478_ID_22129	1491749	C	CT
fig|400667.82.peg.1845	yqjA_1	ISAba1	0.0026	0	0.9649	DedA protein	A	IS_insertion	AUO97b_01982	NODE_1_length_3909467_cov_533.478_ID_22129	-	-	-
fig|400667.82.peg.1954	-	ISAba18	0.8091	0	0	VgrG protein	A	IS_insertion	AUO97b_02090	NODE_1_length_3909467_cov_533.478_ID_22129	-	-	-
fig|400667.82.peg.2420	wecB	ISAba12	0.0025	0.7199	0	UDP-N-acetylglucosamine 2-epimerase (EC 5.1.3.14)	A	IS_insertion	AUO97b_02554	NODE_1_length_3909467_cov_533.478_ID_22129	-	-	-
fig|400667.82.peg.3790	-	ISAba12	0.7138	0	0	hypothetical protein	P	IS_insertion	AUO97b_00138	NODE_2_length_148137_cov_371.33_ID_22131	-	-	-
us_fig|400667.82.peg.3106<>us_fig|400667.82.peg.3107	us_csuR<>us_csuA	ISAba12	0	0.6782	0.1628	us_Transcriptional regulator, AcrR family<>us_Sigma-fimbriae uncharacterized paralogous subunit	P	IS_insertion	us_AUO97b_03241<>us_AUO97b_03242	NODE_1_length_3909467_cov_533.478_ID_22129	-	-	-
CNV
fig|400667.82.peg.2313	-	amplified	2.71	1.13	1.01	glutathione-dependent formaldehyde-activating, GFA	A	CNV	AUO97b_02448	NODE_1_length_3909467_cov_533.478_ID_22129	-	-	-
fig|400667.82.peg.2314	-	amplified	2.75	1.04	1.05	hypothetical protein	A	CNV	AUO97b_02449	NODE_1_length_3909467_cov_533.478_ID_22129	-	-	-
fig|400667.82.peg.2315	-	amplified	2.57	1.04	0.98	Acyl-CoA dehydrogenase	A	CNV	AUO97b_02450	NODE_1_length_3909467_cov_533.478_ID_22129	-	-	-
fig|400667.82.peg.2316	-	amplified	2.76	1.07	1.02	Acyclic terpenes utilization regulator AtuR, TetR family	A	CNV	AUO97b_02451	NODE_1_length_3909467_cov_533.478_ID_22129	-	-	-
fig|400667.82.peg.2317	-	amplified	2.79	0.95	0.94	hypothetical protein	A	CNV	AUO97b_02452	NODE_1_length_3909467_cov_533.478_ID_22129	-	-	-
fig|400667.82.peg.2318	-	amplified	2.66	1.08	0.98	Terpene utilization protein AtuA	A	CNV	AUO97b_02453	NODE_1_length_3909467_cov_533.478_ID_22129	-	-	-
fig|400667.82.peg.2319	pECR	amplified	2.85	1.13	1.08	Citronellol dehydrogenase	A	CNV	AUO97b_02454	NODE_1_length_3909467_cov_533.478_ID_22129	-	-	-
fig|400667.82.peg.2320	-	amplified	2.72	1.09	1	Geranyl-CoA carboxylase carboxyl transferase subunit (EC 6.4.1.5)	A	CNV	AUO97b_02455	NODE_1_length_3909467_cov_533.478_ID_22129	-	-	-
fig|400667.82.peg.2321	mmgC_11	amplified	2.65	1.07	0.95	Citronellyl-CoA dehydrogenase	A	CNV	AUO97b_02456	NODE_1_length_3909467_cov_533.478_ID_22129	-	-	-
fig|400667.82.peg.2322	-	amplified	2.62	1.04	0.92	Isohexenylglutaconyl-CoA hydratase (EC 4.2.1.57)	A	CNV	AUO97b_02457	NODE_1_length_3909467_cov_533.478_ID_22129	-	-	-
fig|400667.82.peg.2323	-	amplified	2.64	1.06	0.97	Geranyl-CoA carboxylase biotin-containing subunit (EC 6.4.1.5)	A	CNV	AUO97b_02458	NODE_1_length_3909467_cov_533.478_ID_22129	-	-	-
fig|400667.82.peg.2324	-	amplified	2.75	1.09	1.06	hypothetical protein	A	CNV	AUO97b_02459	NODE_1_length_3909467_cov_533.478_ID_22129	-	-	-
fig|400667.82.peg.2325	sspB	amplified	2.7	1.07	0.98	Stringent starvation protein B	A	CNV	AUO97b_02460	NODE_1_length_3909467_cov_533.478_ID_22129	-	-	-
fig|400667.82.peg.2326	sspA	amplified	2.83	1.22	1.03	Stringent starvation protein A	A	CNV	AUO97b_02461	NODE_1_length_3909467_cov_533.478_ID_22129	-	-	-
fig|400667.82.peg.2327	rpsI	amplified	2.62	1.12	0.92	SSU ribosomal protein S9p (S16e)	A	CNV	AUO97b_02462	NODE_1_length_3909467_cov_533.478_ID_22129	-	-	-
fig|400667.82.peg.2328	rplM	amplified	2.62	1.02	1	LSU ribosomal protein L13p (L13Ae)	A	CNV	AUO97b_02463	NODE_1_length_3909467_cov_533.478_ID_22129	-	-	-
fig|400667.82.peg.2329	pdxA	amplified	2.61	1.1	0.95	4-hydroxythreonine-4-phosphate dehydrogenase (EC 1.1.1.262)	A	CNV	AUO97b_02464	NODE_1_length_3909467_cov_533.478_ID_22129	-	-	-
fig|400667.82.peg.2330	ksgA	amplified	2.69	1.12	0.98	SSU rRNA (adenine(1518)-N(6)/adenine(1519)-N(6))-dimethyltransferase (EC 2.1.1.182)	A	CNV	AUO97b_02465	NODE_1_length_3909467_cov_533.478_ID_22129	-	-	-
fig|400667.82.peg.2331	apaH	amplified	2.8	1.08	1.06	Bis(5'-nucleosyl)-tetraphosphatase, symmetrical (EC 3.6.1.41)	A	CNV	AUO97b_02466	NODE_1_length_3909467_cov_533.478_ID_22129	-	-	-
fig|400667.82.peg.2332	-	amplified	2.76	1.15	1.09	hypothetical protein	A	CNV	AUO97b_02467	NODE_1_length_3909467_cov_533.478_ID_22129	-	-	-
fig|400667.82.peg.2333	cidB_2	amplified	2.7	1.15	1.02	LrgA-associated membrane protein LrgB	A	CNV	AUO97b_02468	NODE_1_length_3909467_cov_533.478_ID_22129	-	-	-
fig|400667.82.peg.2334	-	amplified	2.87	1.19	1.07	Antiholin-like protein LrgA	A	CNV	AUO97b_02469	NODE_1_length_3909467_cov_533.478_ID_22129	-	-	-
fig|400667.82.peg.2335	hflX	amplified	2.68	1.1	0.95	Ribosome LSU-associated GTP-binding protein HflX	A	CNV	AUO97b_02470	NODE_1_length_3909467_cov_533.478_ID_22129	-	-	-
fig|400667.82.peg.2336	plsC	amplified	2.65	1.08	1.02	Acyl-CoA:1-acyl-sn-glycerol-3-phosphate acyltransferase (EC 2.3.1.51)	A	CNV	AUO97b_02471	NODE_1_length_3909467_cov_533.478_ID_22129	-	-	-
fig|400667.82.peg.2337	clsC	amplified	2.73	1.12	0.99	Cardiolipin synthase (EC 2.7.8.-) phosphatidylethanolamine-utilizing, bacterial type ClsC	A	CNV	AUO97b_02472	NODE_1_length_3909467_cov_533.478_ID_22129	-	-	-
fig|400667.82.peg.2338	-	amplified	2.6	1.09	0.96	Phosphoesterase	A	CNV	AUO97b_02473	NODE_1_length_3909467_cov_533.478_ID_22129	-	-	-
fig|400667.82.peg.2339	psaB	amplified	2.56	1	0.94	Outer membrane protein	A	CNV	AUO97b_02474	NODE_1_length_3909467_cov_533.478_ID_22129	-	-	-
fig|400667.82.peg.2340	yfiN	amplified	2.72	1.09	1	Diguanylate cyclase/phosphodiesterase domain 1 (GGDEF)	A	CNV	AUO97b_02475	NODE_1_length_3909467_cov_533.478_ID_22129	-	-	-
fig|400667.82.peg.2341	-	amplified	2.71	1.04	1.01	Uncharacterized protein YfiR precursor	A	CNV	AUO97b_02476	NODE_1_length_3909467_cov_533.478_ID_22129	-	-	-
fig|400667.82.peg.3653	-	deleted	0.95	0.04	0.9	putative DNA binding protein	A	CNV	AUO97b_00001	NODE_2_length_148137_cov_371.33_ID_22131
fig|400667.82.peg.3654	-	deleted	0.96	0.03	0.87	hypothetical protein	A	CNV	AUO97b_00002	NODE_2_length_148137_cov_371.33_ID_22131
fig|400667.82.peg.3655	-	deleted	0.91	0.06	0.84	hypothetical protein	A	CNV	AUO97b_00003	NODE_2_length_148137_cov_371.33_ID_22131
fig|400667.82.peg.3656	-	deleted	0.95	0.04	0.91	hypothetical protein	A	CNV	AUO97b_00004	NODE_2_length_148137_cov_371.33_ID_22131
fig|400667.82.peg.3657	-	deleted	0.9	0.04	0.86	Probably methylase/helicase	A	CNV	AUO97b_00005	NODE_2_length_148137_cov_371.33_ID_22131
fig|400667.82.peg.3658	-	deleted	0.94	0.04	0.89	hypothetical protein	A	CNV	AUO97b_00006	NODE_2_length_148137_cov_371.33_ID_22131
fig|400667.82.peg.3659	-	deleted	0.9	0.04	0.85	hypothetical protein	A	CNV	AUO97b_00007	NODE_2_length_148137_cov_371.33_ID_22131
fig|400667.82.peg.3660	-	deleted	0.83	0.03	0.84	Predicted cell-wall-anchored protein SasA (LPXTG motif)	A	CNV	AUO97b_00008	NODE_2_length_148137_cov_371.33_ID_22131
fig|400667.82.peg.3661	-	deleted	0.93	0.07	0.8	hypothetical protein	A	CNV	AUO97b_00009	NODE_2_length_148137_cov_371.33_ID_22131
fig|400667.82.peg.3662	-	deleted	0.89	0.03	0.85	Dehydrogenases with different specificities (related to short-chain alcohol dehydrogenases)	A	CNV	AUO97b_00010	NODE_2_length_148137_cov_371.33_ID_22131
fig|400667.82.peg.3663	-	deleted	0.88	0.03	0.88	hypothetical protein	A	CNV	AUO97b_00011	NODE_2_length_148137_cov_371.33_ID_22131
fig|400667.82.peg.3664	-	deleted	0.94	0.05	0.89	hypothetical protein	A	CNV	AUO97b_00012	NODE_2_length_148137_cov_371.33_ID_22131
fig|400667.82.peg.3665	-	deleted	0.87	0.09	0.92	hypothetical protein	A	CNV	AUO97b_00013	NODE_2_length_148137_cov_371.33_ID_22131
fig|400667.82.peg.3666	-	deleted	0.91	0.01	0.89	hypothetical protein	A	CNV	AUO97b_00014	NODE_2_length_148137_cov_371.33_ID_22131
fig|400667.82.peg.3667	-	deleted	0.86	0.04	0.88	hypothetical protein	A	CNV	AUO97b_00015	NODE_2_length_148137_cov_371.33_ID_22131
fig|400667.82.peg.3668	-	deleted	0.92	0.03	0.91	hypothetical protein	A	CNV	AUO97b_00016	NODE_2_length_148137_cov_371.33_ID_22131
fig|400667.82.peg.3669	-	deleted	0.89	0.04	1.02	hypothetical protein	A	CNV	AUO97b_00017	NODE_2_length_148137_cov_371.33_ID_22131
fig|400667.82.peg.3670	-	deleted	0.97	0.01	0.81	hypothetical protein	A	CNV	AUO97b_00018	NODE_2_length_148137_cov_371.33_ID_22131
fig|400667.82.peg.3671	-	deleted	0.9	0.04	0.87	hypothetical protein	A	CNV	AUO97b_00019	NODE_2_length_148137_cov_371.33_ID_22131
fig|400667.82.peg.3672	-	deleted	0.96	0.01	0.93	hypothetical protein	A	CNV	AUO97b_00020	NODE_2_length_148137_cov_371.33_ID_22131
fig|400667.82.peg.3673	-	deleted	0.89	0.05	0.83	Peptidase, M23/M37 family	A	CNV	AUO97b_00021	NODE_2_length_148137_cov_371.33_ID_22131
fig|400667.82.peg.3674	-	deleted	0.96	0.01	0.83	hypothetical protein	A	CNV	AUO97b_00022	NODE_2_length_148137_cov_371.33_ID_22131
fig|400667.82.peg.3675	-	deleted	0.92	0.04	0.75	hypothetical protein	A	CNV	AUO97b_00023	NODE_2_length_148137_cov_371.33_ID_22131
fig|400667.82.peg.3676	-	deleted	0.77	0.01	0.82	hypothetical protein	A	CNV	AUO97b_00024	NODE_2_length_148137_cov_371.33_ID_22131
fig|400667.82.peg.3677	-	deleted	0.95	0.03	0.9	hypothetical protein	A	CNV	AUO97b_00025	NODE_2_length_148137_cov_371.33_ID_22131
fig|400667.82.peg.3678	-	deleted	0.92	0.05	0.78	Error-prone repair protein UmuD	A	CNV	AUO97b_00026	NODE_2_length_148137_cov_371.33_ID_22131
fig|400667.82.peg.3679	-	deleted	0.92	0.03	0.85	Error-prone, lesion bypass DNA polymerase V (UmuC)	A	CNV	AUO97b_00027	NODE_2_length_148137_cov_371.33_ID_22131
fig|400667.82.peg.3680	-	deleted	0.89	0.04	0.92	Tiorf34 protein	A	CNV	AUO97b_00028	NODE_2_length_148137_cov_371.33_ID_22131
fig|400667.82.peg.3681	-	deleted	0.92	0.04	0.88	Chromosome (plasmid) partitioning protein ParB	A	CNV	AUO97b_00029	NODE_2_length_148137_cov_371.33_ID_22131
fig|400667.82.peg.3682	-	deleted	0.93	0.04	0.82	Chromosome (plasmid) partitioning protein ParA	A	CNV	AUO97b_00030	NODE_2_length_148137_cov_371.33_ID_22131
fig|400667.82.peg.3683	-	deleted	0.87	0	0.84	hypothetical protein	A	CNV	AUO97b_00031	NODE_2_length_148137_cov_371.33_ID_22131
fig|400667.82.peg.3684	-	deleted	0.96	0.02	0.91	hypothetical protein	A	CNV	AUO97b_00032	NODE_2_length_148137_cov_371.33_ID_22131
fig|400667.82.peg.3685	-	deleted	0.9	0.04	0.88	hypothetical protein	A	CNV	AUO97b_00033	NODE_2_length_148137_cov_371.33_ID_22131
fig|400667.82.peg.3686	-	deleted	0.85	0.06	0.9	hypothetical protein	A	CNV	AUO97b_00034	NODE_2_length_148137_cov_371.33_ID_22131
fig|400667.82.peg.3687	-	deleted	0.93	0.07	0.82	Thiol:disulfide interchange protein DsbG precursor	A	CNV	AUO97b_00035	NODE_2_length_148137_cov_371.33_ID_22131
fig|400667.82.peg.3688	-	deleted	0.89	0.03	0.85	IcmP protein	A	CNV	AUO97b_00036	NODE_2_length_148137_cov_371.33_ID_22131
fig|400667.82.peg.3689	-	deleted	0.82	0.04	0.82	hypothetical protein	A	CNV	AUO97b_00037	NODE_2_length_148137_cov_371.33_ID_22131
fig|400667.82.peg.3690	stbA	deleted	0.98	0.03	0.91	StbA protein	A	CNV	AUO97b_00038	NODE_2_length_148137_cov_371.33_ID_22131
fig|400667.82.peg.3691	pilT_1	deleted	0.88	0.05	0.89	Twitching motility protein PilT	A	CNV	AUO97b_00039	NODE_2_length_148137_cov_371.33_ID_22131
fig|400667.82.peg.3692	traI	deleted	0.95	0.04	0.88	DotC protein	A	CNV	AUO97b_00040	NODE_2_length_148137_cov_371.33_ID_22131
fig|400667.82.peg.3693	-	deleted	0.91	0.03	0.91	hypothetical protein	A	CNV	AUO97b_00041	NODE_2_length_148137_cov_371.33_ID_22131
fig|400667.82.peg.3694	resP	deleted	0.89	0.01	0.86	Phage integrase	A	CNV	AUO97b_00042	NODE_2_length_148137_cov_371.33_ID_22131
fig|400667.82.peg.3695	-	deleted	0.85	0.13	0.76	hypothetical protein	A	CNV	AUO97b_00043	NODE_2_length_148137_cov_371.33_ID_22131
fig|400667.82.peg.3696	-	deleted	0.91	0.01	0.9	hypothetical protein	A	CNV	AUO97b_00044	NODE_2_length_148137_cov_371.33_ID_22131
fig|400667.82.peg.3697	-	deleted	0.89	0	0.73	hypothetical protein	A	CNV	AUO97b_00045	NODE_2_length_148137_cov_371.33_ID_22131
fig|400667.82.peg.3698	-	deleted	0.92	0.11	0.91	hypothetical protein	A	CNV	AUO97b_00046	NODE_2_length_148137_cov_371.33_ID_22131
fig|400667.82.peg.3699	-	deleted	0.92	0.03	0.77	hypothetical protein	A	CNV	AUO97b_00047	NODE_2_length_148137_cov_371.33_ID_22131
fig|400667.82.peg.3700	traM	deleted	0.82	0.02	0.93	IncI1 plasmid conjugative transfer protein TraM	A	CNV	AUO97b_00048	NODE_2_length_148137_cov_371.33_ID_22131
fig|400667.82.peg.3701	-	deleted	0.9	0.01	0.88	IncI1 plasmid conjugative transfer protein TraN	A	CNV	AUO97b_00049	NODE_2_length_148137_cov_371.33_ID_22131
fig|400667.82.peg.3702	-	deleted	0.89	0.07	0.84	IcmE protein	A	CNV	AUO97b_00050	NODE_2_length_148137_cov_371.33_ID_22131
fig|400667.82.peg.3703	-	deleted	0.88	0.04	0.87	hypothetical protein	A	CNV	AUO97b_00051	NODE_2_length_148137_cov_371.33_ID_22131
fig|400667.82.peg.3704	-	deleted	0.92	0.06	0.8	hypothetical protein	A	CNV	AUO97b_00052	NODE_2_length_148137_cov_371.33_ID_22131
fig|400667.82.peg.3705	-	deleted	0.84	0.02	0.88	hypothetical protein	A	CNV	AUO97b_00053	NODE_2_length_148137_cov_371.33_ID_22131
fig|400667.82.peg.3706	-	deleted	0.88	0.04	0.87	hypothetical protein	A	CNV	AUO97b_00054	NODE_2_length_148137_cov_371.33_ID_22131
fig|400667.82.peg.3707	-	deleted	0.87	0.03	0.9	hypothetical protein	A	CNV	AUO97b_00055	NODE_2_length_148137_cov_371.33_ID_22131
fig|400667.82.peg.3708	-	deleted	0.91	0.03	0.89	hypothetical protein	A	CNV	AUO97b_00056	NODE_2_length_148137_cov_371.33_ID_22131
fig|400667.82.peg.3709	-	deleted	0.96	0.06	0.94	hypothetical protein	A	CNV	AUO97b_00057	NODE_2_length_148137_cov_371.33_ID_22131
fig|400667.82.peg.3710	-	deleted	0.94	0.04	0.85	hypothetical protein	A	CNV	AUO97b_00058	NODE_2_length_148137_cov_371.33_ID_22131
fig|400667.82.peg.3711	-	deleted	0.87	0.03	0.87	hypothetical protein	A	CNV	AUO97b_00059	NODE_2_length_148137_cov_371.33_ID_22131
fig|400667.82.peg.3712	-	deleted	0.92	0.04	0.84	hypothetical protein	A	CNV	AUO97b_00060	NODE_2_length_148137_cov_371.33_ID_22131
fig|400667.82.peg.3713	-	deleted	0.92	0.04	1	hypothetical protein	A	CNV	AUO97b_00061	NODE_2_length_148137_cov_371.33_ID_22131
fig|400667.82.peg.3714	-	deleted	0.9	0.05	0.8	Nuclease (SNase-like) precursor	A	CNV	AUO97b_00062	NODE_2_length_148137_cov_371.33_ID_22131
fig|400667.82.peg.3715	-	deleted	0.9	0.08	0.84	hypothetical protein	A	CNV	AUO97b_00063	NODE_2_length_148137_cov_371.33_ID_22131
fig|400667.82.peg.3716	-	deleted	0.91	0.07	0.88	hypothetical protein	A	CNV	AUO97b_00064	NODE_2_length_148137_cov_371.33_ID_22131
fig|400667.82.peg.3717	-	deleted	0.95	0.04	0.9	DNA primase, phage associated	A	CNV	AUO97b_00065	NODE_2_length_148137_cov_371.33_ID_22131
fig|400667.82.peg.3718	-	deleted	1	0.1	0.85	hypothetical protein	A	CNV	AUO97b_00066	NODE_2_length_148137_cov_371.33_ID_22131
fig|400667.82.peg.3719	-	deleted	0.91	0.04	0.86	hypothetical protein	A	CNV	AUO97b_00067	NODE_2_length_148137_cov_371.33_ID_22131
fig|400667.82.peg.3720	-	deleted	0.86	0.07	0.87	hypothetical protein	A	CNV	AUO97b_00068	NODE_2_length_148137_cov_371.33_ID_22131
fig|400667.82.peg.3721	-	deleted	0.93	0.06	0.93	hypothetical protein	A	CNV	AUO97b_00069	NODE_2_length_148137_cov_371.33_ID_22131
fig|400667.82.peg.3722	-	deleted	0.87	0.11	0.91	hypothetical protein	A	CNV	AUO97b_00070	NODE_2_length_148137_cov_371.33_ID_22131
fig|400667.82.peg.3723	-	deleted	0.94	0.03	0.87	hypothetical protein	A	CNV	AUO97b_00071	NODE_2_length_148137_cov_371.33_ID_22131
fig|400667.82.peg.3724	-	deleted	0.92	0.02	0.85	hypothetical protein	A	CNV	AUO97b_00072	NODE_2_length_148137_cov_371.33_ID_22131
fig|400667.82.peg.3725	-	deleted	0.87	0.01	0.88	hypothetical protein	A	CNV	AUO97b_00073	NODE_2_length_148137_cov_371.33_ID_22131
fig|400667.82.peg.3726	topA_2	deleted	0.87	0.06	0.88	IncQ plasmid conjugative transfer protein TraB	A	CNV	AUO97b_00074	NODE_2_length_148137_cov_371.33_ID_22131
fig|400667.82.peg.3727	-	deleted	0.88	0.01	0.75	hypothetical protein	A	CNV	AUO97b_00075	NODE_2_length_148137_cov_371.33_ID_22131
fig|400667.82.peg.3728	-	deleted	0.87	0.06	0.83	Glycine dehydrogenase [decarboxylating] (glycine cleavage system P protein) (EC 1.4.4.2)	A	CNV	AUO97b_00076	NODE_2_length_148137_cov_371.33_ID_22131
fig|400667.82.peg.3729	orf4b	deleted	0.96	0.18	0.89	hypothetical protein	A	CNV	AUO97b_00077	NODE_2_length_148137_cov_371.33_ID_22131
fig|400667.82.peg.3730	-	deleted	0.75	0.09	0.85	Ferrous iron transporter-associated protein FeoA	A	CNV	AUO97b_00078	NODE_2_length_148137_cov_371.33_ID_22131
fig|400667.82.peg.3731	-	deleted	0.88	0.06	0.89	Ferrous iron transporter FeoB	A	CNV	AUO97b_00079	NODE_2_length_148137_cov_371.33_ID_22131
fig|400667.82.peg.3732	-	deleted	0.83	0.06	0.86	Transcriptional regulator, ArsR family	A	CNV	AUO97b_00080	NODE_2_length_148137_cov_371.33_ID_22131
fig|400667.82.peg.3733	-	deleted	0.87	0.04	0.87	Putative sodium-dependent transporter	A	CNV	AUO97b_00081	NODE_2_length_148137_cov_371.33_ID_22131
fig|400667.82.peg.3734	-	deleted	0.93	0.03	0.83	FIGfam110555	A	CNV	AUO97b_00082	NODE_2_length_148137_cov_371.33_ID_22131
fig|400667.82.peg.3737	-	deleted	1.07	0	0.82	FIGfam110555	A	CNV	AUO97b_00085	NODE_2_length_148137_cov_371.33_ID_22131
fig|400667.82.peg.3738	-	deleted	0.9	0.03	0.87	Mll9366 protein	A	CNV	AUO97b_00086	NODE_2_length_148137_cov_371.33_ID_22131
fig|400667.82.peg.3739	tniB	deleted	0.91	0.04	0.89	TniB NTP-binding protein	A	CNV	AUO97b_00087	NODE_2_length_148137_cov_371.33_ID_22131
fig|400667.82.peg.3740	-	deleted	0.92	0.01	0.75	hypothetical protein	A	CNV	AUO97b_00088	NODE_2_length_148137_cov_371.33_ID_22131
fig|400667.82.peg.3741	-	deleted	0.89	0.05	0.81	Integrase	A	CNV	AUO97b_00089	NODE_2_length_148137_cov_371.33_ID_22131
fig|400667.82.peg.3742	repA	deleted	0.91	0.03	0.83	Replication protein RepA	A	CNV	AUO97b_00090	NODE_2_length_148137_cov_371.33_ID_22131
fig|400667.82.peg.3743	-	deleted	0.94	0.04	0.85	Replication protein RepC	A	CNV	AUO97b_00091	NODE_2_length_148137_cov_371.33_ID_22131
fig|400667.82.peg.3744	-	deleted	1.06	0.03	1.02	hypothetical protein	A	CNV	AUO97b_00092	NODE_2_length_148137_cov_371.33_ID_22131
fig|400667.82.peg.3745	-	deleted	0.91	0.01	0.92	IS, phage, Tn	A	CNV	AUO97b_00093	NODE_2_length_148137_cov_371.33_ID_22131
fig|400667.82.peg.3746	trbJ	deleted	0.85	0.01	0.9	Conjugative transfer protein TrbJ	A	CNV	AUO97b_00094	NODE_2_length_148137_cov_371.33_ID_22131
fig|400667.82.peg.3747	trbL	deleted	0.88	0.03	0.88	Conjugative transfer protein TrbL	A	CNV	AUO97b_00095	NODE_2_length_148137_cov_371.33_ID_22131
fig|400667.82.peg.3748	-	deleted	1.03	0.01	0.92	hypothetical protein	A	CNV	AUO97b_00096	NODE_2_length_148137_cov_371.33_ID_22131
fig|400667.82.peg.3749	arsB	deleted	0.93	0.03	0.81	Arsenical-resistance protein ACR3	A	CNV	AUO97b_00097	NODE_2_length_148137_cov_371.33_ID_22131
fig|400667.82.peg.3750	-	deleted	1.09	0.01	0.99	Arsenate reductase (EC 1.20.4.4) thioredoxin-coupled, LMWP family	A	CNV	AUO97b_00098	NODE_2_length_148137_cov_371.33_ID_22131
fig|400667.82.peg.3751	-	deleted	0.94	0.04	0.99	Arsenic resistance protein ArsH	A	CNV	AUO97b_00099	NODE_2_length_148137_cov_371.33_ID_22131
fig|400667.82.peg.3752	-	deleted	0.98	0.01	0.9	plasmid replication and transfer functions	A	CNV	AUO97b_00100	NODE_2_length_148137_cov_371.33_ID_22131
fig|400667.82.peg.3753	ISCR2	deleted	0.83	0.07	0.85	Mobile element protein	A	CNV	AUO97b_00101	NODE_2_length_148137_cov_371.33_ID_22131
fig|400667.82.peg.3754	folP	deleted	1.08	0.31	1.31	Dihydropteroate synthase type-2 (EC 2.5.1.15) @ Sulfonamide resistance protein	A	CNV	AUO97b_00102	NODE_2_length_148137_cov_371.33_ID_22131
fig|400667.82.peg.3757	tniB	deleted	0.92	0	0.86	TniB NTP-binding protein	A	CNV	AUO97b_00105	NODE_2_length_148137_cov_371.33_ID_22131
fig|400667.82.peg.3760	-	deleted	0.89	0.01	0.79	hypothetical protein	A	CNV	AUO97b_00108	NODE_2_length_148137_cov_371.33_ID_22131
fig|400667.82.peg.3761	-	deleted	0.89	0.06	0.94	hypothetical protein	A	CNV	AUO97b_00109	NODE_2_length_148137_cov_371.33_ID_22131
fig|400667.82.peg.3762	-	deleted	0.63	0.08	0.72	hypothetical protein	A	CNV	AUO97b_00110	NODE_2_length_148137_cov_371.33_ID_22131
fig|400667.82.peg.3763	int	deleted	0.87	0.07	0.86	Site-specific tyrosine recombinase XerC	A	CNV	AUO97b_00111	NODE_2_length_148137_cov_371.33_ID_22131
fig|400667.82.peg.3764	-	deleted	0.83	0.07	0.86	hypothetical protein	A	CNV	AUO97b_00112	NODE_2_length_148137_cov_371.33_ID_22131
fig|400667.82.peg.3765	-	deleted	0.91	0.03	0.92	Predicted kinase	A	CNV	AUO97b_00113	NODE_2_length_148137_cov_371.33_ID_22131
fig|400667.82.peg.3766	-	deleted	0.9	0.01	0.83	FinQ	A	CNV	AUO97b_00114	NODE_2_length_148137_cov_371.33_ID_22131
fig|400667.82.peg.3767	-	deleted	0.84	0.06	0.75	hypothetical protein	A	CNV	AUO97b_00115	NODE_2_length_148137_cov_371.33_ID_22131
fig|400667.82.peg.3779	-	deleted	0.89	0.02	0.78	hypothetical protein	A	CNV	AUO97b_00127	NODE_2_length_148137_cov_371.33_ID_22131
fig|400667.82.peg.3780	-	deleted	0.89	0.05	0.89	hypothetical protein	A	CNV	AUO97b_00128	NODE_2_length_148137_cov_371.33_ID_22131
fig|400667.82.peg.3781	yfgC_2	deleted	0.92	0.06	0.92	Zn-dependent protease with chaperone function PA4632	A	CNV	AUO97b_00129	NODE_2_length_148137_cov_371.33_ID_22131
fig|400667.82.peg.3782	-	deleted	0.91	0.05	0.89	Transcriptional regulator, AcrR family	A	CNV	AUO97b_00130	NODE_2_length_148137_cov_371.33_ID_22131
fig|400667.82.peg.3783	-	deleted	1.02	0.07	0.87	hypothetical protein	A	CNV	AUO97b_00131	NODE_2_length_148137_cov_371.33_ID_22131
fig|400667.82.peg.3784	-	deleted	0.89	0.04	0.89	hypothetical protein	A	CNV	AUO97b_00132	NODE_2_length_148137_cov_371.33_ID_22131
fig|400667.82.peg.3785	-	deleted	0.9	0.01	0.81	hypothetical protein	A	CNV	AUO97b_00133	NODE_2_length_148137_cov_371.33_ID_22131
fig|400667.82.peg.3786	-	deleted	1	0.04	0.87	hypothetical protein	A	CNV	AUO97b_00134	NODE_2_length_148137_cov_371.33_ID_22131
fig|400667.82.peg.3787	-	deleted	0.93	0.09	0.87	Transcriptional regulator, AcrR family	A	CNV	AUO97b_00135	NODE_2_length_148137_cov_371.33_ID_22131
fig|400667.82.peg.3788	-	deleted	0.93	0.01	0.81	hypothetical protein	A	CNV	AUO97b_00136	NODE_2_length_148137_cov_371.33_ID_22131
fig|400667.82.peg.3789	-	deleted	0.95	0.06	0.91	hypothetical protein	A	CNV	AUO97b_00137	NODE_2_length_148137_cov_371.33_ID_22131
fig|400667.82.peg.3790	-	deleted	0.46	0.02	0.8	hypothetical protein	A	CNV	AUO97b_00138	NODE_2_length_148137_cov_371.33_ID_22131
fig|400667.82.peg.3791	-	deleted	0	0	0.79	hypothetical protein	A	CNV	AUO97b_00139	NODE_2_length_148137_cov_371.33_ID_22131
fig|400667.82.peg.5	-	CNV	0	0.85	0.9	hypothetical protein	P	CNV	AUO97b_00145	NODE_1_length_3909467_cov_533.478_ID_22129
fig|400667.82.peg.6	-	CNV	0	0.8	0.83	Zona occludens toxin-like phage protein	P	CNV	AUO97b_00146	NODE_1_length_3909467_cov_533.478_ID_22129
fig|400667.82.peg.7	-	CNV	0	0.8	0.91	hypothetical protein	P	CNV	AUO97b_00147	NODE_1_length_3909467_cov_533.478_ID_22129
fig|400667.82.peg.8	-	CNV	0	0.8	0.92	hypothetical protein	P	CNV	AUO97b_00148	NODE_1_length_3909467_cov_533.478_ID_22129
fig|400667.82.peg.9	-	CNV	0	0.76	0.9	hypothetical protein	P	CNV	AUO97b_00149	NODE_1_length_3909467_cov_533.478_ID_22129
fig|400667.82.peg.14	hifA	CNV	0.01	0.74	0.94	Fimbrial protein	P	CNV	AUO97b_00154	NODE_1_length_3909467_cov_533.478_ID_22129
fig|400667.82.peg.15	fimC_1	CNV	0.02	0.88	0.99	P pilus assembly protein, chaperone PapD	P	CNV	AUO97b_00155	NODE_1_length_3909467_cov_533.478_ID_22129
fig|400667.82.peg.16	-	CNV	0.01	0.81	0.89	outer membrane usher protein precursor	P	CNV	AUO97b_00156	NODE_1_length_3909467_cov_533.478_ID_22129
fig|400667.82.peg.17	-	CNV	0.01	0.71	0.85	Fimbrial adhesin	P	CNV	AUO97b_00157	NODE_1_length_3909467_cov_533.478_ID_22129
fig|400667.82.peg.18	-	CNV	0.01	0.82	0.97	fimbrial adhesin precursor	P	CNV	AUO97b_00158	NODE_1_length_3909467_cov_533.478_ID_22129
fig|400667.82.peg.19	-	CNV	0.01	0.78	0.88	hypothetical protein	P	CNV	AUO97b_00159	NODE_1_length_3909467_cov_533.478_ID_22129
fig|400667.82.peg.20	-	CNV	0.02	0.78	0.86	S-(hydroxymethyl)glutathione dehydrogenase (EC 1.1.1.284)	P	CNV	AUO97b_00160	NODE_1_length_3909467_cov_533.478_ID_22129
fig|400667.82.peg.21	-	CNV	0.02	0.82	0.91	Phage capsid and scaffold	P	CNV	AUO97b_00161	NODE_1_length_3909467_cov_533.478_ID_22129
fig|400667.82.peg.22	-	CNV	0.02	0.81	0.93	Catalase-like heme-binding protein	P	CNV	AUO97b_00162	NODE_1_length_3909467_cov_533.478_ID_22129
fig|400667.82.peg.23	-	CNV	0.02	0.85	0.86	FIG00350165: hypothetical protein	P	CNV	AUO97b_00163	NODE_1_length_3909467_cov_533.478_ID_22129
fig|400667.82.peg.24	-	CNV	0.02	0.83	0.88	hypothetical protein	P	CNV	AUO97b_00164	NODE_1_length_3909467_cov_533.478_ID_22129
fig|400667.82.peg.25	-	CNV	0.02	0.79	0.9	Cardiolipin synthase (EC 2.7.8.-) phosphatidylethanolamine-utilizing, bacterial type ClsC	P	CNV	AUO97b_00165	NODE_1_length_3909467_cov_533.478_ID_22129
fig|400667.82.peg.26	-	CNV	0.02	0.84	0.87	G:T/U mismatch-specific uracil/thymine DNA-glycosylase (EC 3.2.2.27)	P	CNV	AUO97b_00166	NODE_1_length_3909467_cov_533.478_ID_22129
fig|400667.82.peg.27	-	CNV	0.02	0.8	0.84	FIG00350577: hypothetical protein	P	CNV	AUO97b_00167	NODE_1_length_3909467_cov_533.478_ID_22129
fig|400667.82.peg.28	-	CNV	0.02	0.85	0.83	FIG00351524: hypothetical protein	P	CNV	AUO97b_00168	NODE_1_length_3909467_cov_533.478_ID_22129
fig|400667.82.peg.29	-	CNV	0.02	0.8	0.9	Microsomal dipeptidase (EC 3.4.13.19)	P	CNV	AUO97b_00169	NODE_1_length_3909467_cov_533.478_ID_22129
fig|400667.82.peg.30	pqqE	CNV	0.02	0.83	0.88	Coenzyme PQQ synthesis protein E	P	CNV	AUO97b_00170	NODE_1_length_3909467_cov_533.478_ID_22129
fig|400667.82.peg.31	pqqD	CNV	0.01	0.76	0.85	Coenzyme PQQ synthesis protein D	P	CNV	AUO97b_00171	NODE_1_length_3909467_cov_533.478_ID_22129
fig|400667.82.peg.32	pqqC	CNV	0.01	0.77	0.93	Pyrroloquinoline-quinone synthase (EC 1.3.3.11)	P	CNV	AUO97b_00172	NODE_1_length_3909467_cov_533.478_ID_22129
fig|400667.82.peg.33	pqqB	CNV	0.02	0.89	0.93	Coenzyme PQQ synthesis protein B	P	CNV	AUO97b_00173	NODE_1_length_3909467_cov_533.478_ID_22129
fig|400667.82.peg.34	pqqA	CNV	0.04	0.86	1.01	Coenzyme PQQ synthesis protein A	P	CNV	AUO97b_00174	NODE_1_length_3909467_cov_533.478_ID_22129
fig|400667.82.peg.35	ppk1	CNV	0.02	0.81	0.91	Polyphosphate kinase (EC 2.7.4.1)	P	CNV	AUO97b_00175	NODE_1_length_3909467_cov_533.478_ID_22129
fig|400667.82.peg.36	-	CNV	0.01	0.88	0.9	hypothetical protein	P	CNV	AUO97b_00176	NODE_1_length_3909467_cov_533.478_ID_22129
fig|400667.82.peg.37	-	CNV	0.01	0.79	0.85	5'-nucleotidase (EC 3.1.3.5)	P	CNV	AUO97b_00177	NODE_1_length_3909467_cov_533.478_ID_22129
fig|400667.82.peg.38	-	CNV	0.01	0.88	0.81	FIG00351880: hypothetical protein	P	CNV	AUO97b_00178	NODE_1_length_3909467_cov_533.478_ID_22129
fig|400667.82.peg.39	entB	CNV	0.01	0.8	0.9	Isochorismatase (EC 3.3.2.1) of siderophore biosynthesis	P	CNV	AUO97b_00179	NODE_1_length_3909467_cov_533.478_ID_22129
fig|400667.82.peg.40	-	CNV	0.02	0.78	0.92	2,3-dihydro-2,3-dihydroxybenzoate dehydrogenase (EC 1.3.1.28)	P	CNV	AUO97b_00180	NODE_1_length_3909467_cov_533.478_ID_22129
fig|400667.82.peg.41	-	CNV	0.02	0.82	0.87	Molybdenum ABC transporter ATP-binding protein ModC	P	CNV	AUO97b_00181	NODE_1_length_3909467_cov_533.478_ID_22129
fig|400667.82.peg.42	modB	CNV	0.01	0.76	0.89	Molybdenum ABC transporter permease protein ModB	P	CNV	AUO97b_00182	NODE_1_length_3909467_cov_533.478_ID_22129
fig|400667.82.peg.43	modA	CNV	0.01	0.88	0.98	Molybdenum ABC transporter, substrate-binding protein ModA	P	CNV	AUO97b_00183	NODE_1_length_3909467_cov_533.478_ID_22129
fig|400667.82.peg.44	-	CNV	0.02	0.75	0.92	DNA-binding domain of ModE	P	CNV	AUO97b_00184	NODE_1_length_3909467_cov_533.478_ID_22129
fig|400667.82.peg.45	antA	CNV	0.01	0.84	0.9	Benzoate 1,2-dioxygenase alpha subunit (EC 1.14.12.10)	P	CNV	AUO97b_00185	NODE_1_length_3909467_cov_533.478_ID_22129
fig|400667.82.peg.46	antB	CNV	0.02	0.71	0.97	Anthranilate dioxygenase small subunit	P	CNV	AUO97b_00186	NODE_1_length_3909467_cov_533.478_ID_22129
fig|400667.82.peg.47	antC	CNV	0.47	0.79	0.85	benzoate dioxygenase, ferredoxin reductase component	P	CNV	AUO97b_00187	NODE_1_length_3909467_cov_533.478_ID_22129
fig|400667.82.peg.3645	-	CNV	0.34	1.7	1.86	phage replication protein Cri	P	CNV	AUO97b_03781	NODE_1_length_3909467_cov_533.478_ID_22129
fig|400667.82.peg.3646	-	CNV	0	1.56	1.81	helix-turn-helix family protein	P	CNV	AUO97b_03782	NODE_1_length_3909467_cov_533.478_ID_22129
fig|400667.82.peg.3647	-	CNV	0.01	1.63	1.74	hypothetical protein	P	CNV	AUO97b_03783	NODE_1_length_3909467_cov_533.478_ID_22129
fig|400667.82.peg.3648	-	CNV	0	0.85	0.85	hypothetical protein	P	CNV	AUO97b_03784	NODE_1_length_3909467_cov_533.478_ID_22129
fig|400667.82.peg.3649	-	CNV	0	0.78	0.82	Zona occludens toxin-like phage protein	P	CNV	AUO97b_03785	NODE_1_length_3909467_cov_533.478_ID_22129
fig|400667.82.peg.3650	-	CNV	0	0.81	0.91	hypothetical protein	P	CNV	AUO97b_03786	NODE_1_length_3909467_cov_533.478_ID_22129
fig|400667.82.peg.3651	-	CNV	0	0.8	0.92	hypothetical protein	P	CNV	AUO97b_03787	NODE_1_length_3909467_cov_533.478_ID_22129
fig|400667.82.peg.3652	-	CNV	0	0.77	0.87	hypothetical protein	P	CNV	AUO97b_03788	NODE_1_length_3909467_cov_533.478_ID_22129
fig|400667.82.peg.2313 - 2341		amplified	2.71	1.13	1.01	(multiple genes)
fig|400667.82.peg.3653 - 3791		deleted	0.95	0.04	0.9	(multiple genes)
